# Supplementary material for: Using Mahalanobis Distances to Investigate Second Dialect Acquisition: A Study on Quebec French
Source: Lang Speech. 2022 Jun 20;66(2):291–321. doi: 10.1177/00238309221097978 (PMC10230596; doi:10.1177/00238309221097978)
Supplement: sj-csv-1-las-10.1177_00238309221097978 – Supplemental material for Using Mahalanobis Distances to Investigate Second Dialect Acquisition: A Study on Quebec French [file sj-csv-1-las-10.1177_00238309221097978.csv]

Speaker	Status	Time	Word	Task	Vowel	Token	Duration	F0_50	F1_50	F2_50
01	Mobile	T1	Pâques	1	A	01_Pâques_1_T1	0.2	103	678	1260
01	Mobile	T1	Pâques	2	A	01_Pâques_2_T1	0.188	122	763	1091
01	Mobile	T1	Pâques	3	A	01_Pâques_3_T1	0.246	208	667	1139
01	Mobile	T1	châle	1	A	01_châle_1_T1	0.165	209	862	1547
01	Mobile	T1	châle	2	A	01_châle_2_T1	0.175	234	760	1151
01	Mobile	T1	châle	3	A	01_châle_3_T1	0.197	196	868	1054
01	Mobile	T1	lâche	1	A	01_lâche_1_T1	0.216	NA	795	1297
01	Mobile	T1	lâche	2	A	01_lâche_2_T1	0.212	237	763	1208
01	Mobile	T1	lâche	3	A	01_lâche_3_T1	0.234	191	770	1246
01	Mobile	T1	part	1	A	01_part_1_T1	0.244	247	781	1167
01	Mobile	T1	part	2	A	01_part_2_T1	0.245	248	705	1001
01	Mobile	T1	part	3	A	01_part_3_T1	0.349	247	739	1005
01	Mobile	T1	âge	1	A	01_âge_1_T1	0.235	182	602	1065
01	Mobile	T1	âge	2	A	01_âge_2_T1	0.217	233	735	1112
01	Mobile	T1	âge	3	A	01_âge_3_T1	0.261	199	837	1257
01	Mobile	T1	âne	1	A	01_âne_1_T1	0.209	206	545	1560
01	Mobile	T1	âne	2	A	01_âne_2_T1	0.192	236	737	1118
01	Mobile	T1	âne	3	A	01_âne_3_T1	0.268	189	759	1352
01	Mobile	T1	état	1	A	01_état_1_T1	0.11	193	801	1720
01	Mobile	T1	état	2	A	01_état_2_T1	0.126	241	705	1599
01	Mobile	T1	état	3	A	01_état_3_T1	0.146	205	775	1607
01	Mobile	T1	bec	1	E	01_bec_1_T1	0.139	105	521	2584
01	Mobile	T1	bec	2	E	01_bec_2_T1	0.151	219	536	2491
01	Mobile	T1	bec	3	E	01_bec_3_T1	0.167	204	607	2449
01	Mobile	T1	belle	1	E	01_belle_1_T1	0.145	187	579	2199
01	Mobile	T1	belle	2	E	01_belle_2_T1	0.155	223	579	2378
01	Mobile	T1	belle	3	E	01_belle_3_T1	0.172	187	578	2240
01	Mobile	T1	brève	2	E	01_brève_2_T1	0.18	201	621	2155
01	Mobile	T1	brève	3	E	01_brève_3_T1	0.268	206	616	2069
01	Mobile	T1	crèche	1	E	01_crèche_1_T1	0.114	246	503	2195
01	Mobile	T1	crèche	2	E	01_crèche_2_T1	0.101	101	641	2128
01	Mobile	T1	crèche	3	E	01_crèche_3_T1	0.151	199	613	2181
01	Mobile	T1	passait	1	E	01_passait_1_T1	0.095	90	534	2414
01	Mobile	T1	passait	2	E	01_passait_2_T1	0.126	120	492	2099
01	Mobile	T1	passait	3	E	01_passait_3_T1	0.161	202	447	2496
01	Mobile	T1	plaide	1	E	01_plaide_1_T1	0.176	NA	617	2206
01	Mobile	T1	sème	1	E	01_sème_1_T1	0.109	209	564	1979
01	Mobile	T1	sème	2	E	01_sème_2_T1	0.124	221	688	2227
01	Mobile	T1	sème	3	E	01_sème_3_T1	0.108	198	601	2116
01	Mobile	T1	blague	1	a	01_blague_1_T1	0.194	257	712	1609
01	Mobile	T1	blague	2	a	01_blague_2_T1	0.167	246	899	1725
01	Mobile	T1	blague	3	a	01_blague_3_T1	0.181	84	937	1925
01	Mobile	T1	fa	1	a	01_fa_1_T1	0.149	120	778	1506
01	Mobile	T1	fa	2	a	01_fa_2_T1	0.207	245	843	1672
01	Mobile	T1	fa	3	a	01_fa_3_T1	0.194	209	843	1819
01	Mobile	T1	face	1	a	01_face_1_T1	0.143	255	864	1792
01	Mobile	T1	face	2	a	01_face_2_T1	0.178	243	750	1638
01	Mobile	T1	face	3	a	01_face_3_T1	0.184	219	729	1706
01	Mobile	T1	femme	1	a	01_femme_1_T1	0.151	192	799	1459
01	Mobile	T1	femme	2	a	01_femme_2_T1	0.129	230	799	1582
01	Mobile	T1	femme	3	a	01_femme_3_T1	0.15	191	851	1546
01	Mobile	T1	flaque	1	a	01_flaque_1_T1	0.132	219	705	1860
01	Mobile	T1	flaque	2	a	01_flaque_2_T1	0.135	NA	806	1991
01	Mobile	T1	flaque	3	a	01_flaque_3_T1	0.142	NA	910	1992
01	Mobile	T1	page	1	A	01_page_1_T1	0.233	208	726	1408
01	Mobile	T1	page	2	A	01_page_2_T1	0.231	239	835	1335
01	Mobile	T1	page	3	a	01_page_3_T1	0.268	197	875	1723
01	Mobile	T1	prépare	1	A	01_prépare_1_T1	0.216	242	819	1163
01	Mobile	T1	prépare	2	A	01_prépare_2_T1	0.195	231	742	1127
01	Mobile	T1	prépare	3	A	01_prépare_3_T1	0.289	103	775	1289
01	Mobile	T1	pédale	1	a	01_pédale_1_T1	0.189	181	807	1763
01	Mobile	T1	pédale	2	a	01_pédale_2_T1	0.179	215	843	1708
01	Mobile	T1	pédale	3	a	01_pédale_3_T1	0.197	195	848	1737
01	Mobile	T1	bloc	1	O	01_bloc_1_T1	0.135	NA	601	1698
01	Mobile	T1	bloc	2	O	01_bloc_2_T1	0.125	254	700	1621
01	Mobile	T1	bloc	3	O	01_bloc_3_T1	0.143	197	627	1610
01	Mobile	T1	blogue	1	O	01_blogue_1_T1	0.163	201	605	1628
01	Mobile	T1	blogue	2	O	01_blogue_2_T1	0.179	237	689	1604
01	Mobile	T1	blogue	3	O	01_blogue_3_T1	0.204	199	621	1672
01	Mobile	T1	bosse	1	O	01_bosse_1_T1	0.122	103	594	1436
01	Mobile	T1	bosse	2	O	01_bosse_2_T1	0.175	236	638	1156
01	Mobile	T1	bosse	3	O	01_bosse_3_T1	0.176	204	613	1487
01	Mobile	T1	pomme	1	O	01_pomme_1_T1	0.134	102	701	1312
01	Mobile	T1	pomme	2	O	01_pomme_2_T1	0.124	228	710	1338
01	Mobile	T1	pomme	3	O	01_pomme_3_T1	0.138	204	621	1174
01	Mobile	T1	porc	1	O	01_porc_1_T1	0.235	198	773	1003
01	Mobile	T1	porc	2	O	01_porc_2_T1	0.231	235	747	998
01	Mobile	T1	porc	3	O	01_porc_3_T1	0.32	206	725	1059
01	Mobile	T1	toge	1	O	01_toge_1_T1	0.214	134	602	1609
01	Mobile	T1	toge	2	O	01_toge_2_T1	0.199	228	698	1562
01	Mobile	T1	toge	3	O	01_toge_3_T1	0.209	214	641	1649
01	Mobile	T1	école	1	O	01_école_1_T1	0.104	202	604	1669
01	Mobile	T1	école	2	O	01_école_2_T1	0.127	117	700	1665
01	Mobile	T1	école	3	O	01_école_3_T1	0.134	228	641	1580
01	Mobile	T1	creuse	1	2	01_creuse_1_T1	0.196	105	449	1615
01	Mobile	T1	creuse	2	2	01_creuse_2_T1	0.151	243	676	1631
01	Mobile	T1	creuse	3	2	01_creuse_3_T1	0.202	211	546	1884
01	Mobile	T1	jeûne	1	2	01_jeûne_1_T1	0.174	216	555	1644
01	Mobile	T1	jeûne	2	2	01_jeûne_2_T1	0.169	253	790	1599
01	Mobile	T1	jeûne	3	2	01_jeûne_3_T1	0.192	193	603	1793
01	Mobile	T1	voeu	1	2	01_voeu_1_T1	0.135	231	442	1649
01	Mobile	T1	voeu	2	2	01_voeu_2_T1	0.168	270	323	1713
01	Mobile	T1	voeu	3	2	01_voeu_3_T1	0.175	229	437	1745
01	Mobile	T1	chétive	1	i	01_chétive_1_T1	0.286	132	285	2785
01	Mobile	T1	chétive	2	i	01_chétive_2_T1	0.151	249	276	2851
01	Mobile	T1	chétive	3	i	01_chétive_3_T1	0.272	244	265	2936
01	Mobile	T1	désir	1	I	01_désir_1_T1	0.202	79	397	2679
01	Mobile	T1	désir	2	I	01_désir_2_T1	0.147	237	380	2603
01	Mobile	T1	désir	3	I	01_désir_3_T1	0.23	216	425	2806
01	Mobile	T1	figue	1	I	01_figue_1_T1	0.119	126	371	2573
01	Mobile	T1	figue	2	I	01_figue_2_T1	0.116	250	433	2616
01	Mobile	T1	figue	3	I	01_figue_3_T1	0.134	224	435	2651
01	Mobile	T1	friche	1	I	01_friche_1_T1	0.091	219	439	2493
01	Mobile	T1	friche	2	I	01_friche_2_T1	0.116	244	452	2443
01	Mobile	T1	friche	3	I	01_friche_3_T1	0.09	233	438	2701
01	Mobile	T1	frime	1	I	01_frime_1_T1	0.101	206	465	1997
01	Mobile	T1	frime	2	I	01_frime_2_T1	0.108	246	585	2431
01	Mobile	T1	frime	3	I	01_frime_3_T1	0.104	204	484	2224
01	Mobile	T1	frite	1	I	01_frite_1_T1	0.1	124	500	2136
01	Mobile	T1	frite	2	I	01_frite_2_T1	0.088	135	516	1928
01	Mobile	T1	frite	3	I	01_frite_3_T1	0.118	223	483	2344
01	Mobile	T1	pile	1	I	01_pile_1_T1	0.112	116	450	2496
01	Mobile	T1	pile	2	I	01_pile_2_T1	0.142	239	438	2438
01	Mobile	T1	pile	3	I	01_pile_3_T1	0.148	213	447	2524
01	Mobile	T1	vie	1	i	01_vie_1_T1	0.129	109	358	2675
01	Mobile	T1	vie	2	i	01_vie_2_T1	0.1	251	305	2680
01	Mobile	T1	vie	3	i	01_vie_3_T1	0.146	213	419	2686
01	Mobile	T1	aube	1	o	01_aube_1_T1	0.219	236	450	924
01	Mobile	T1	aube	2	o	01_aube_2_T1	0.17	229	496	907
01	Mobile	T1	aube	3	o	01_aube_3_T1	0.209	224	435	848
01	Mobile	T1	chose	1	o	01_chose_1_T1	0.171	107	405	835
01	Mobile	T1	chose	2	o	01_chose_2_T1	0.233	256	417	703
01	Mobile	T1	chose	3	o	01_chose_3_T1	0.228	210	419	876
01	Mobile	T1	drôle	1	o	01_drôle_1_T1	0.174	248	406	705
01	Mobile	T1	drôle	2	o	01_drôle_2_T1	0.15	218	588	854
01	Mobile	T1	drôle	3	o	01_drôle_3_T1	0.181	211	482	804
01	Mobile	T1	fosse	1	o	01_fosse_1_T1	0.186	221	407	855
01	Mobile	T1	fosse	2	o	01_fosse_2_T1	0.178	248	482	993
01	Mobile	T1	fosse	3	o	01_fosse_3_T1	0.228	222	405	877
01	Mobile	T1	jaune	1	o	01_jaune_1_T1	0.181	190	549	942
01	Mobile	T1	jaune	2	o	01_jaune_2_T1	0.182	204	563	934
01	Mobile	T1	jaune	3	o	01_jaune_3_T1	0.224	193	403	941
01	Mobile	T1	peau	1	o	01_peau_1_T1	0.142	NA	372	718
01	Mobile	T1	peau	2	o	01_peau_2_T1	0.187	316	370	683
01	Mobile	T1	peau	3	o	01_peau_3_T1	0.189	224	404	746
01	Mobile	T1	rauque	1	o	01_rauque_1_T1	0.196	212	419	775
01	Mobile	T1	rauque	2	o	01_rauque_2_T1	0.226	250	545	999
01	Mobile	T1	rauque	3	o	01_rauque_3_T1	0.211	217	451	867
01	Mobile	T1	beurre	1	9	01_beurre_1_T1	0.236	NA	806	1311
01	Mobile	T1	beurre	2	9	01_beurre_2_T1	0.319	236	747	1510
01	Mobile	T1	beurre	3	9	01_beurre_3_T1	0.285	198	803	1757
01	Mobile	T1	jeune	1	9	01_jeune_1_T1	0.124	182	706	1767
01	Mobile	T1	jeune	2	9	01_jeune_2_T1	0.134	215	650	1929
01	Mobile	T1	jeune	3	9	01_jeune_3_T1	0.149	192	633	1926
01	Mobile	T1	le	1	9	01_le_1_T1	0.15	121	564	2204
01	Mobile	T1	le	2	9	01_le_2_T1	0.183	255	469	1976
01	Mobile	T1	le	3	9	01_le_3_T1	0.196	192	546	2123
01	Mobile	T1	neuve	1	9	01_neuve_1_T1	0.258	109	609	1851
01	Mobile	T1	neuve	2	9	01_neuve_2_T1	0.179	221	670	2014
01	Mobile	T1	neuve	3	9	01_neuve_3_T1	0.256	216	621	1888
01	Mobile	T1	oeuf	1	9	01_oeuf_1_T1	0.162	199	576	1816
01	Mobile	T1	oeuf	2	9	01_oeuf_2_T1	0.129	232	671	1885
01	Mobile	T1	oeuf	3	9	01_oeuf_3_T1	0.14	211	608	2024
01	Mobile	T1	veulent	1	9	01_veulent_1_T1	0.17	217	551	1975
01	Mobile	T1	veulent	2	9	01_veulent_2_T1	0.155	228	555	1749
01	Mobile	T1	veulent	3	9	01_veulent_3_T1	0.181	195	597	1952
01	Mobile	T1	débouche	1	U	01_débouche_1_T1	0.099	102	390	1020
01	Mobile	T1	débouche	2	U	01_débouche_2_T1	0.109	125	380	1023
01	Mobile	T1	débouche	3	U	01_débouche_3_T1	0.105	207	426	1127
01	Mobile	T1	fou	1	u	01_fou_1_T1	0.116	251	339	943
01	Mobile	T1	fou	2	u	01_fou_2_T1	0.108	158	325	820
01	Mobile	T1	fou	3	u	01_fou_3_T1	0.142	252	298	960
01	Mobile	T1	four	1	U	01_four_1_T1	0.189	104	326	674
01	Mobile	T1	four	2	U	01_four_2_T1	0.194	95	426	769
01	Mobile	T1	four	3	U	01_four_3_T1	0.256	121	368	732
01	Mobile	T1	gougoune	1	U	01_gougoune_1_T1	0.128	101	461	1413
01	Mobile	T1	gougoune	2	U	01_gougoune_2_T1	0.14	246	491	1362
01	Mobile	T1	gougoune	3	U	01_gougoune_3_T1	0.123	209	442	1702
01	Mobile	T1	houle	1	U	01_houle_1_T1	0.159	213	428	947
01	Mobile	T1	houle	2	U	01_houle_2_T1	0.14	244	388	943
01	Mobile	T1	houle	3	U	01_houle_3_T1	0.158	206	414	1075
01	Mobile	T1	rouge	1	u	01_rouge_1_T1	0.204	206	291	583
01	Mobile	T1	rouge	2	u	01_rouge_2_T1	0.161	235	328	691
01	Mobile	T1	rouge	3	u	01_rouge_3_T1	0.182	227	385	783
01	Mobile	T1	soude	1	U	01_soude_1_T1	0.125	114	414	1530
01	Mobile	T1	soude	2	U	01_soude_2_T1	0.117	122	418	1461
01	Mobile	T1	soude	3	U	01_soude_3_T1	0.117	222	442	1427
01	Mobile	T1	soupe	1	U	01_soupe_1_T1	0.087	118	323	1316
01	Mobile	T1	soupe	2	U	01_soupe_2_T1	0.09	NA	451	1270
01	Mobile	T1	soupe	3	U	01_soupe_3_T1	0.116	261	477	1380
01	Mobile	T1	cellule	1	Y	01_cellule_1_T1	0.179	208	427	1880
01	Mobile	T1	cellule	2	Y	01_cellule_2_T1	0.107	233	442	1837
01	Mobile	T1	cellule	3	Y	01_cellule_3_T1	0.12	198	403	1939
01	Mobile	T1	déchu	1	y	01_déchu_1_T1	0.131	275	348	2087
01	Mobile	T1	déchu	2	y	01_déchu_2_T1	0.107	253	331	2095
01	Mobile	T1	déchu	3	y	01_déchu_3_T1	0.115	251	296	2328
01	Mobile	T1	flûte	1	Y	01_flûte_1_T1	0.077	NA	447	1918
01	Mobile	T1	flûte	2	Y	01_flûte_2_T1	0.11	261	452	1987
01	Mobile	T1	flûte	3	Y	01_flûte_3_T1	0.1	207	419	2037
01	Mobile	T1	fuse	1	y	01_fuse_1_T1	0.222	254	276	1647
01	Mobile	T1	fuse	2	y	01_fuse_2_T1	0.166	259	350	1577
01	Mobile	T1	fuse	3	y	01_fuse_3_T1	0.233	237	332	1855
01	Mobile	T1	lune	1	Y	01_lune_1_T1	0.113	203	439	1945
01	Mobile	T1	lune	2	Y	01_lune_2_T1	0.19	246	439	1925
01	Mobile	T1	lune	3	Y	01_lune_3_T1	0.163	203	421	2075
01	Mobile	T1	puce	1	Y	01_puce_1_T1	0.092	117	441	2089
01	Mobile	T1	puce	2	Y	01_puce_2_T1	0.136	255	413	2014
01	Mobile	T1	puce	3	Y	01_puce_3_T1	0.138	236	457	1983
01	Mobile	T1	pur	1	Y	01_pur_1_T1	0.133	NA	412	1773
01	Mobile	T1	pur	2	Y	01_pur_2_T1	0.164	251	475	1499
01	Mobile	T1	pur	3	Y	01_pur_3_T1	0.299	257	447	1806
01	Mobile	T1	élude	1	Y	01_élude_1_T1	0.145	225	444	2157
01	Mobile	T1	élude	2	Y	01_élude_2_T1	0.122	252	436	2010
01	Mobile	T1	élude	3	Y	01_élude_3_T1	0.164	205	426	2082
01	Mobile	T1	aller	1	e	01_aller_1_T1	0.151	NA	366	2753
01	Mobile	T1	aller	2	e	01_aller_2_T1	0.153	256	319	2826
01	Mobile	T1	aller	3	e	01_aller_3_T1	0.159	207	398	2776
02	Mobile	T1	Pâques	1	A	02_Pâques_1_T1	0.162	190	874	1422
02	Mobile	T1	Pâques	2	A	02_Pâques_2_T1	0.232	288	792	1384
02	Mobile	T1	Pâques	3	A	02_Pâques_3_T1	0.27	235	819	1563
02	Mobile	T1	châle	1	A	02_châle_1_T1	0.196	189	884	1490
02	Mobile	T1	châle	2	A	02_châle_2_T1	0.22	276	943	1576
02	Mobile	T1	châle	3	A	02_châle_3_T1	0.278	229	755	1464
02	Mobile	T1	lâche	1	A	02_lâche_1_T1	0.238	198	972	1581
02	Mobile	T1	lâche	2	A	02_lâche_2_T1	0.257	274	839	1617
02	Mobile	T1	lâche	3	A	02_lâche_3_T1	0.287	90	896	1538
02	Mobile	T1	part	1	A	02_part_1_T1	0.081	244	880	1495
02	Mobile	T1	part	2	A	02_part_2_T1	0.224	264	899	1468
02	Mobile	T1	part	3	A	02_part_3_T1	0.217	249	959	1628
02	Mobile	T1	âge	1	A	02_âge_1_T1	0.225	251	1066	1740
02	Mobile	T1	âge	2	A	02_âge_2_T1	0.273	241	931	1483
02	Mobile	T1	âge	3	A	02_âge_3_T1	0.307	234	854	1468
02	Mobile	T1	âne	1	A	02_âne_1_T1	0.189	189	861	1493
02	Mobile	T1	âne	2	A	02_âne_2_T1	0.207	238	958	1357
02	Mobile	T1	âne	3	A	02_âne_3_T1	0.255	265	645	1521
02	Mobile	T1	état	1	A	02_état_1_T1	0.068	237	859	1880
02	Mobile	T1	état	2	A	02_état_2_T1	0.153	283	942	1985
02	Mobile	T1	état	3	A	02_état_3_T1	0.122	213	840	1898
02	Mobile	T1	bec	1	E	02_bec_1_T1	0.091	73	550	2662
02	Mobile	T1	bec	2	E	02_bec_2_T1	0.127	257	627	2625
02	Mobile	T1	bec	3	E	02_bec_3_T1	0.122	256	673	2777
02	Mobile	T1	belle	1	E	02_belle_1_T1	0.144	194	599	2639
02	Mobile	T1	belle	2	E	02_belle_2_T1	0.155	252	726	2556
02	Mobile	T1	belle	3	E	02_belle_3_T1	0.158	268	626	2649
02	Mobile	T1	brève	1	E	02_brève_1_T1	0.221	197	609	2585
02	Mobile	T1	brève	2	E	02_brève_2_T1	0.188	263	672	2622
02	Mobile	T1	brève	3	E	02_brève_3_T1	0.263	238	693	2663
02	Mobile	T1	crèche	1	E	02_crèche_1_T1	0.096	81	395	2496
02	Mobile	T1	crèche	2	E	02_crèche_2_T1	0.127	295	601	2560
02	Mobile	T1	crèche	3	E	02_crèche_3_T1	0.11	268	639	2505
02	Mobile	T1	passait	1	E	02_passait_1_T1	0.099	197	518	2793
02	Mobile	T1	passait	2	E	02_passait_2_T1	0.129	147	586	2695
02	Mobile	T1	passait	3	E	02_passait_3_T1	0.1	264	522	2800
02	Mobile	T1	sème	1	E	02_sème_1_T1	0.087	201	751	2464
02	Mobile	T1	sème	2	E	02_sème_2_T1	0.101	290	534	2446
02	Mobile	T1	sème	3	E	02_sème_3_T1	0.117	279	763	2506
02	Mobile	T1	blague	1	a	02_blague_1_T1	0.166	189	868	2042
02	Mobile	T1	blague	2	a	02_blague_2_T1	0.187	233	837	1921
02	Mobile	T1	blague	3	a	02_blague_3_T1	0.247	266	864	2085
02	Mobile	T1	fa	1	a	02_fa_1_T1	0.087	200	956	1726
02	Mobile	T1	fa	2	a	02_fa_2_T1	0.126	260	921	1819
02	Mobile	T1	fa	3	a	02_fa_3_T1	0.153	248	974	1416
02	Mobile	T1	face	1	a	02_face_1_T1	0.108	NA	794	1977
02	Mobile	T1	face	2	a	02_face_2_T1	0.123	262	843	1790
02	Mobile	T1	face	3	a	02_face_3_T1	0.135	266	849	2096
02	Mobile	T1	femme	1	a	02_femme_1_T1	0.114	202	989	1658
02	Mobile	T1	femme	2	a	02_femme_2_T1	0.151	269	875	1637
02	Mobile	T1	femme	3	a	02_femme_3_T1	0.144	267	815	1854
02	Mobile	T1	flaque	1	a	02_flaque_1_T1	0.069	195	835	2162
02	Mobile	T1	flaque	2	a	02_flaque_2_T1	0.108	NA	871	2041
02	Mobile	T1	flaque	3	a	02_flaque_3_T1	0.087	256	979	2187
02	Mobile	T1	page	1	a	02_page_1_T1	0.252	210	741	2041
02	Mobile	T1	page	2	a	02_page_2_T1	0.279	280	867	1862
02	Mobile	T1	page	3	a	02_page_3_T1	0.339	220	673	1920
02	Mobile	T1	prépare	1	A	02_prépare_1_T1	0.159	197	949	1530
02	Mobile	T1	prépare	2	A	02_prépare_2_T1	0.203	216	698	1518
02	Mobile	T1	prépare	3	A	02_prépare_3_T1	0.234	206	959	1507
02	Mobile	T1	pédale	1	a	02_pédale_1_T1	0.126	187	875	2080
02	Mobile	T1	pédale	2	a	02_pédale_2_T1	0.147	220	689	1852
02	Mobile	T1	pédale	3	a	02_pédale_3_T1	0.155	205	972	1970
02	Mobile	T1	bloc	1	O	02_bloc_1_T1	0.088	197	675	1806
02	Mobile	T1	bloc	2	O	02_bloc_2_T1	0.103	237	691	1613
02	Mobile	T1	bloc	3	O	02_bloc_3_T1	0.119	260	704	1631
02	Mobile	T1	blogue	1	O	02_blogue_1_T1	0.151	189	567	1691
02	Mobile	T1	blogue	2	O	02_blogue_2_T1	0.171	279	724	1642
02	Mobile	T1	blogue	3	O	02_blogue_3_T1	0.21	248	731	1578
02	Mobile	T1	bosse	1	O	02_bosse_1_T1	0.121	193	587	1589
02	Mobile	T1	bosse	2	O	02_bosse_2_T1	0.148	270	659	1635
02	Mobile	T1	bosse	3	O	02_bosse_3_T1	0.131	264	642	1557
02	Mobile	T1	pomme	1	O	02_pomme_1_T1	0.098	194	685	1311
02	Mobile	T1	pomme	2	O	02_pomme_2_T1	0.117	234	707	1392
02	Mobile	T1	pomme	3	O	02_pomme_3_T1	0.128	273	695	1599
02	Mobile	T1	porc	1	O	02_porc_1_T1	0.183	192	765	1056
02	Mobile	T1	porc	2	O	02_porc_2_T1	0.203	257	803	1354
02	Mobile	T1	porc	3	O	02_porc_3_T1	0.224	252	958	1399
02	Mobile	T1	toge	1	O	02_toge_1_T1	0.231	191	577	1516
02	Mobile	T1	toge	2	O	02_toge_2_T1	0.184	273	617	1650
02	Mobile	T1	toge	3	O	02_toge_3_T1	0.283	234	698	1637
02	Mobile	T1	école	1	O	02_école_1_T1	0.137	200	624	1566
02	Mobile	T1	école	2	O	02_école_2_T1	0.151	257	734	1497
02	Mobile	T1	école	3	O	02_école_3_T1	0.192	204	600	1627
02	Mobile	T1	creuse	1	2	02_creuse_1_T1	0.2	194	500	1875
02	Mobile	T1	creuse	2	2	02_creuse_2_T1	0.22	155	610	1899
02	Mobile	T1	creuse	3	2	02_creuse_3_T1	0.254	NA	513	2044
02	Mobile	T1	jeûne	1	2	02_jeûne_1_T1	0.156	197	645	1683
02	Mobile	T1	jeûne	2	2	02_jeûne_2_T1	0.172	287	527	2178
02	Mobile	T1	jeûne	3	2	02_jeûne_3_T1	0.216	247	678	1891
02	Mobile	T1	voeu	1	2	02_voeu_1_T1	0.092	202	437	1793
02	Mobile	T1	voeu	2	2	02_voeu_2_T1	0.127	262	457	1887
02	Mobile	T1	voeu	3	2	02_voeu_3_T1	0.146	285	558	2032
02	Mobile	T1	chétive	1	i	02_chétive_1_T1	0.2	264	270	3069
02	Mobile	T1	chétive	2	i	02_chétive_2_T1	0.179	144	409	3150
02	Mobile	T1	chétive	3	i	02_chétive_3_T1	0.198	223	385	3056
02	Mobile	T1	désir	1	I	02_désir_1_T1	0.185	103	325	3020
02	Mobile	T1	désir	2	I	02_désir_2_T1	0.16	279	556	2754
02	Mobile	T1	désir	3	I	02_désir_3_T1	0.189	209	530	3100
02	Mobile	T1	figue	1	I	02_figue_1_T1	0.181	253	354	2933
02	Mobile	T1	figue	2	I	02_figue_2_T1	0.169	281	541	2794
02	Mobile	T1	figue	3	I	02_figue_3_T1	0.201	269	496	3022
02	Mobile	T1	friche	1	I	02_friche_1_T1	0.075	78	365	2858
02	Mobile	T1	friche	2	I	02_friche_2_T1	0.077	159	598	2615
02	Mobile	T1	friche	3	I	02_friche_3_T1	0.079	289	555	2872
02	Mobile	T1	frime	1	I	02_frime_1_T1	0.083	211	621	2717
02	Mobile	T1	frime	2	I	02_frime_2_T1	0.095	265	526	2684
02	Mobile	T1	frime	3	I	02_frime_3_T1	0.105	274	541	2674
02	Mobile	T1	frite	1	I	02_frite_1_T1	0.073	128	320	2656
02	Mobile	T1	frite	2	I	02_frite_2_T1	0.098	152	568	2592
02	Mobile	T1	frite	3	I	02_frite_3_T1	0.109	267	511	2629
02	Mobile	T1	pile	1	I	02_pile_1_T1	0.097	203	480	2751
02	Mobile	T1	pile	2	I	02_pile_2_T1	0.145	288	569	2717
02	Mobile	T1	pile	3	I	02_pile_3_T1	0.137	272	525	2826
02	Mobile	T1	vie	2	i	02_vie_2_T1	0.156	262	276	3060
02	Mobile	T1	vie	3	i	02_vie_3_T1	0.134	261	276	3129
02	Mobile	T1	aube	1	o	02_aube_1_T1	0.17	192	486	900
02	Mobile	T1	aube	2	o	02_aube_2_T1	0.23	278	546	877
02	Mobile	T1	aube	3	o	02_aube_3_T1	0.228	274	538	1036
02	Mobile	T1	chose	1	o	02_chose_1_T1	0.225	256	371	845
02	Mobile	T1	chose	2	o	02_chose_2_T1	0.213	255	480	1005
02	Mobile	T1	chose	3	o	02_chose_3_T1	0.267	245	432	985
02	Mobile	T1	drôle	1	o	02_drôle_1_T1	0.2	205	360	770
02	Mobile	T1	drôle	2	o	02_drôle_2_T1	0.219	263	515	763
02	Mobile	T1	drôle	3	o	02_drôle_3_T1	0.243	253	473	1005
02	Mobile	T1	fosse	1	o	02_fosse_1_T1	0.232	103	487	866
02	Mobile	T1	fosse	2	o	02_fosse_2_T1	0.173	275	537	970
02	Mobile	T1	fosse	3	o	02_fosse_3_T1	0.28	243	437	961
02	Mobile	T1	jaune	1	o	02_jaune_1_T1	0.161	198	954	1149
02	Mobile	T1	jaune	2	o	02_jaune_2_T1	0.161	261	900	1276
02	Mobile	T1	jaune	3	o	02_jaune_3_T1	0.164	268	468	941
02	Mobile	T1	peau	1	o	02_peau_1_T1	0.068	202	344	768
02	Mobile	T1	peau	2	o	02_peau_2_T1	0.195	295	360	740
02	Mobile	T1	peau	3	o	02_peau_3_T1	0.124	272	538	967
02	Mobile	T1	rauque	1	o	02_rauque_1_T1	0.186	193	425	794
02	Mobile	T1	rauque	2	o	02_rauque_2_T1	0.237	283	562	1091
02	Mobile	T1	rauque	3	o	02_rauque_3_T1	0.272	247	446	981
02	Mobile	T1	beurre	1	9	02_beurre_1_T1	0.222	190	799	1492
02	Mobile	T1	beurre	2	9	02_beurre_2_T1	0.201	261	792	1541
02	Mobile	T1	beurre	3	9	02_beurre_3_T1	0.288	240	781	1508
02	Mobile	T1	jeune	1	9	02_jeune_1_T1	0.16	195	661	2011
02	Mobile	T1	jeune	2	9	02_jeune_2_T1	0.157	263	723	2020
02	Mobile	T1	jeune	3	9	02_jeune_3_T1	0.154	258	731	2113
02	Mobile	T1	le	1	9	02_le_1_T1	0.081	198	587	2142
02	Mobile	T1	le	2	9	02_le_2_T1	0.137	257	537	2334
02	Mobile	T1	le	3	9	02_le_3_T1	0.135	254	548	2599
02	Mobile	T1	neuve	1	9	02_neuve_1_T1	0.208	186	600	1955
02	Mobile	T1	neuve	2	9	02_neuve_2_T1	0.253	293	503	2037
02	Mobile	T1	neuve	3	9	02_neuve_3_T1	0.338	218	636	2170
02	Mobile	T1	oeuf	1	9	02_oeuf_1_T1	0.111	235	565	2089
02	Mobile	T1	oeuf	2	9	02_oeuf_2_T1	0.148	134	640	2038
02	Mobile	T1	oeuf	3	9	02_oeuf_3_T1	0.142	271	549	2309
02	Mobile	T1	veulent	1	9	02_veulent_1_T1	0.187	190	743	1616
02	Mobile	T1	veulent	2	9	02_veulent_2_T1	0.216	241	817	1484
02	Mobile	T1	veulent	3	9	02_veulent_3_T1	0.245	261	764	1815
02	Mobile	T1	débouche	1	U	02_débouche_1_T1	0.095	81	395	1024
02	Mobile	T1	débouche	2	U	02_débouche_2_T1	0.112	266	498	913
02	Mobile	T1	débouche	3	U	02_débouche_3_T1	0.108	91	359	1246
02	Mobile	T1	fou	1	u	02_fou_1_T1	0.062	149	300	661
02	Mobile	T1	fou	2	u	02_fou_2_T1	0.128	146	305	702
02	Mobile	T1	fou	3	u	02_fou_3_T1	0.131	276	316	687
02	Mobile	T1	four	1	U	02_four_1_T1	0.144	103	428	838
02	Mobile	T1	four	2	U	02_four_2_T1	0.19	149	533	906
02	Mobile	T1	four	3	U	02_four_3_T1	0.22	250	427	958
02	Mobile	T1	gougoune	1	U	02_gougoune_1_T1	0.087	202	552	1349
02	Mobile	T1	gougoune	2	U	02_gougoune_2_T1	0.143	275	539	1503
02	Mobile	T1	gougoune	3	U	02_gougoune_3_T1	0.131	216	490	1430
02	Mobile	T1	houle	1	U	02_houle_1_T1	0.151	199	408	1034
02	Mobile	T1	houle	2	U	02_houle_2_T1	0.19	147	558	1176
02	Mobile	T1	houle	3	U	02_houle_3_T1	0.139	278	546	1216
02	Mobile	T1	rouge	1	u	02_rouge_1_T1	0.223	234	262	724
02	Mobile	T1	rouge	2	u	02_rouge_2_T1	0.184	142	407	815
02	Mobile	T1	rouge	3	u	02_rouge_3_T1	0.236	257	401	946
02	Mobile	T1	soude	1	U	02_soude_1_T1	0.147	198	431	1291
02	Mobile	T1	soude	2	U	02_soude_2_T1	0.154	284	557	1425
02	Mobile	T1	soude	3	U	02_soude_3_T1	0.168	258	488	1452
02	Mobile	T1	soupe	1	U	02_soupe_1_T1	0.069	282	423	1483
02	Mobile	T1	soupe	2	U	02_soupe_2_T1	0.088	148	457	1394
02	Mobile	T1	soupe	3	U	02_soupe_3_T1	0.092	152	526	1501
02	Mobile	T1	cellule	1	Y	02_cellule_1_T1	0.097	198	425	2134
02	Mobile	T1	cellule	2	Y	02_cellule_2_T1	0.146	275	546	2472
02	Mobile	T1	cellule	3	Y	02_cellule_3_T1	0.201	106	440	2312
02	Mobile	T1	déchu	1	y	02_déchu_1_T1	0.062	259	278	2489
02	Mobile	T1	déchu	2	y	02_déchu_2_T1	0.121	287	336	2767
02	Mobile	T1	déchu	3	y	02_déchu_3_T1	0.122	207	535	2505
02	Mobile	T1	flûte	1	Y	02_flûte_1_T1	0.07	122	359	2298
02	Mobile	T1	flûte	2	Y	02_flûte_2_T1	0.101	155	582	2357
02	Mobile	T1	flûte	3	Y	02_flûte_3_T1	0.094	NA	504	2431
02	Mobile	T1	fuse	1	y	02_fuse_1_T1	0.204	204	365	2597
02	Mobile	T1	fuse	2	y	02_fuse_2_T1	0.243	253	442	2379
02	Mobile	T1	fuse	3	y	02_fuse_3_T1	0.246	214	508	2431
02	Mobile	T1	lune	1	Y	02_lune_1_T1	0.113	199	461	2556
02	Mobile	T1	lune	2	Y	02_lune_2_T1	0.162	285	552	2290
02	Mobile	T1	lune	3	Y	02_lune_3_T1	0.115	269	532	2420
02	Mobile	T1	puce	1	Y	02_puce_1_T1	0.084	255	364	2322
02	Mobile	T1	puce	2	Y	02_puce_2_T1	0.069	298	485	2357
02	Mobile	T1	puce	3	Y	02_puce_3_T1	0.09	270	469	2219
02	Mobile	T1	pur	1	Y	02_pur_1_T1	0.139	246	299	2114
02	Mobile	T1	pur	2	Y	02_pur_2_T1	0.138	145	551	2000
02	Mobile	T1	pur	3	Y	02_pur_3_T1	0.188	270	514	2123
02	Mobile	T1	élude	1	Y	02_élude_1_T1	0.172	198	403	2274
02	Mobile	T1	élude	2	Y	02_élude_2_T1	0.166	263	524	2358
02	Mobile	T1	élude	3	Y	02_élude_3_T1	0.178	204	433	2402
02	Mobile	T1	aller	1	e	02_aller_1_T1	0.1	202	323	2971
02	Mobile	T1	aller	2	e	02_aller_2_T1	0.14	260	380	2991
02	Mobile	T1	aller	3	e	02_aller_3_T1	0.1	203	411	3196
03	Mobile	T1	Pâques	1	A	03_Pâques_1_T1	0.186	NA	820	1252
03	Mobile	T1	Pâques	2	A	03_Pâques_2_T1	0.211	243	623	988
03	Mobile	T1	Pâques	3	A	03_Pâques_3_T1	0.227	114	882	1461
03	Mobile	T1	châle	1	A	03_châle_1_T1	0.23	250	764	1418
03	Mobile	T1	châle	2	A	03_châle_2_T1	0.177	239	875	1475
03	Mobile	T1	châle	3	A	03_châle_3_T1	0.223	222	842	1313
03	Mobile	T1	lâche	1	A	03_lâche_1_T1	0.199	NA	940	1428
03	Mobile	T1	lâche	2	A	03_lâche_2_T1	0.255	219	781	1243
03	Mobile	T1	lâche	3	A	03_lâche_3_T1	0.204	215	976	1532
03	Mobile	T1	part	1	A	03_part_1_T1	0.089	93	812	1197
03	Mobile	T1	part	2	A	03_part_2_T1	0.277	199	984	1326
03	Mobile	T1	part	3	A	03_part_3_T1	0.241	239	783	1368
03	Mobile	T1	âge	1	A	03_âge_1_T1	0.176	247	697	1328
03	Mobile	T1	âge	2	A	03_âge_2_T1	0.291	228	771	1444
03	Mobile	T1	âge	3	A	03_âge_3_T1	0.307	201	892	1343
03	Mobile	T1	âne	1	A	03_âne_1_T1	0.195	85	803	1315
03	Mobile	T1	âne	2	A	03_âne_2_T1	0.225	196	898	1412
03	Mobile	T1	âne	3	A	03_âne_3_T1	0.238	115	759	1495
03	Mobile	T1	état	1	A	03_état_1_T1	0.097	81	719	1513
03	Mobile	T1	état	2	A	03_état_2_T1	0.183	213	757	1502
03	Mobile	T1	état	3	A	03_état_3_T1	0.083	174	815	1524
03	Mobile	T1	bec	1	E	03_bec_1_T1	0.13	NA	462	2385
03	Mobile	T1	bec	2	E	03_bec_2_T1	0.167	212	590	2439
03	Mobile	T1	bec	3	E	03_bec_3_T1	0.152	229	677	2320
03	Mobile	T1	belle	1	E	03_belle_1_T1	0.204	109	595	2157
03	Mobile	T1	belle	2	E	03_belle_2_T1	0.248	230	688	2120
03	Mobile	T1	belle	3	E	03_belle_3_T1	0.231	204	585	2180
03	Mobile	T1	brève	1	E	03_brève_1_T1	0.181	NA	613	2167
03	Mobile	T1	brève	2	E	03_brève_2_T1	0.203	222	662	2095
03	Mobile	T1	brève	3	E	03_brève_3_T1	0.286	188	605	2073
03	Mobile	T1	crèche	1	E	03_crèche_1_T1	0.118	NA	597	2155
03	Mobile	T1	crèche	2	E	03_crèche_2_T1	0.116	253	715	2385
03	Mobile	T1	crèche	3	E	03_crèche_3_T1	0.139	224	669	2293
03	Mobile	T1	passait	1	E	03_passait_1_T1	0.081	NA	483	2248
03	Mobile	T1	passait	2	E	03_passait_2_T1	0.2	235	541	2435
03	Mobile	T1	passait	3	E	03_passait_3_T1	0.065	188	498	2220
03	Mobile	T1	plaide	1	E	03_plaide_1_T1	0.116	182	555	2102
03	Mobile	T1	plaide	2	E	03_plaide_2_T1	0.128	230	643	2083
03	Mobile	T1	plaide	3	E	03_plaide_3_T1	0.114	195	624	2205
03	Mobile	T1	sème	1	E	03_sème_1_T1	0.12	199	700	2172
03	Mobile	T1	sème	2	E	03_sème_2_T1	0.121	227	689	2010
03	Mobile	T1	sème	3	E	03_sème_3_T1	0.14	203	748	2032
03	Mobile	T1	blague	1	a	03_blague_1_T1	0.13	176	898	1658
03	Mobile	T1	blague	2	a	03_blague_2_T1	0.183	208	867	1745
03	Mobile	T1	blague	3	a	03_blague_3_T1	0.182	216	903	1724
03	Mobile	T1	fa	1	a	03_fa_1_T1	0.096	NA	857	1565
03	Mobile	T1	fa	2	a	03_fa_2_T1	0.164	225	865	1577
03	Mobile	T1	fa	3	a	03_fa_3_T1	0.086	248	919	1897
03	Mobile	T1	face	1	a	03_face_1_T1	0.141	NA	745	1621
03	Mobile	T1	face	2	a	03_face_2_T1	0.163	228	783	1636
03	Mobile	T1	face	3	a	03_face_3_T1	0.143	240	828	1604
03	Mobile	T1	femme	1	a	03_femme_1_T1	0.128	201	839	1528
03	Mobile	T1	femme	2	a	03_femme_2_T1	0.147	224	860	1492
03	Mobile	T1	femme	3	a	03_femme_3_T1	0.145	203	830	1630
03	Mobile	T1	flaque	1	a	03_flaque_1_T1	0.123	108	817	1727
03	Mobile	T1	flaque	2	a	03_flaque_2_T1	0.127	248	989	1740
03	Mobile	T1	flaque	3	a	03_flaque_3_T1	0.116	NA	983	1812
03	Mobile	T1	page	1	a	03_page_1_T1	0.197	NA	703	1452
03	Mobile	T1	page	2	a	03_page_2_T1	0.287	240	860	1682
03	Mobile	T1	page	3	a	03_page_3_T1	0.245	215	807	1808
03	Mobile	T1	prépare	1	a	03_prépare_1_T1	0.164	171	857	1365
03	Mobile	T1	prépare	2	a	03_prépare_2_T1	0.278	228	760	1578
03	Mobile	T1	prépare	3	a	03_prépare_3_T1	0.264	188	749	1548
03	Mobile	T1	pédale	1	a	03_pédale_1_T1	0.203	187	818	1604
03	Mobile	T1	pédale	2	a	03_pédale_2_T1	0.255	194	892	1544
03	Mobile	T1	pédale	3	a	03_pédale_3_T1	0.208	176	765	1683
03	Mobile	T1	bloc	1	O	03_bloc_1_T1	0.106	NA	629	1566
03	Mobile	T1	bloc	2	O	03_bloc_2_T1	0.158	229	692	1422
03	Mobile	T1	bloc	3	O	03_bloc_3_T1	0.101	219	656	1484
03	Mobile	T1	blogue	1	O	03_blogue_1_T1	0.196	181	536	1553
03	Mobile	T1	blogue	2	O	03_blogue_2_T1	0.149	213	643	1476
03	Mobile	T1	blogue	3	O	03_blogue_3_T1	0.138	215	648	1652
03	Mobile	T1	bosse	1	O	03_bosse_1_T1	0.153	87	584	1261
03	Mobile	T1	bosse	2	O	03_bosse_2_T1	0.193	206	627	1269
03	Mobile	T1	bosse	3	O	03_bosse_3_T1	0.184	187	638	1314
03	Mobile	T1	pomme	1	O	03_pomme_1_T1	0.111	NA	635	1379
03	Mobile	T1	pomme	2	O	03_pomme_2_T1	0.121	206	654	1227
03	Mobile	T1	pomme	3	O	03_pomme_3_T1	0.107	223	665	1329
03	Mobile	T1	porc	1	O	03_porc_1_T1	0.188	NA	773	1194
03	Mobile	T1	porc	2	O	03_porc_2_T1	0.299	220	609	1026
03	Mobile	T1	porc	3	O	03_porc_3_T1	0.283	189	765	1194
03	Mobile	T1	toge	1	O	03_toge_1_T1	0.188	111	579	1510
03	Mobile	T1	toge	2	O	03_toge_2_T1	0.235	221	650	1412
03	Mobile	T1	toge	3	O	03_toge_3_T1	0.24	193	584	1510
03	Mobile	T1	école	1	O	03_école_1_T1	0.123	NA	619	1672
03	Mobile	T1	école	2	O	03_école_2_T1	0.167	213	651	1494
03	Mobile	T1	école	3	O	03_école_3_T1	0.105	194	618	1419
03	Mobile	T1	creuse	1	2	03_creuse_1_T1	0.232	241	481	1658
03	Mobile	T1	creuse	2	2	03_creuse_2_T1	0.189	229	540	1734
03	Mobile	T1	creuse	3	2	03_creuse_3_T1	0.28	103	467	1671
03	Mobile	T1	jeûne	1	2	03_jeûne_1_T1	0.188	173	703	1600
03	Mobile	T1	jeûne	2	2	03_jeûne_2_T1	0.18	211	718	1617
03	Mobile	T1	jeûne	3	2	03_jeûne_3_T1	0.21	223	653	1699
03	Mobile	T1	voeu	1	2	03_voeu_1_T1	0.101	NA	464	1534
03	Mobile	T1	voeu	2	2	03_voeu_2_T1	0.184	234	411	1777
03	Mobile	T1	voeu	3	2	03_voeu_3_T1	0.126	233	444	1580
03	Mobile	T1	chétive	1	i	03_chétive_1_T1	0.194	88	317	2620
03	Mobile	T1	chétive	2	i	03_chétive_2_T1	0.17	234	357	2599
03	Mobile	T1	chétive	3	i	03_chétive_3_T1	0.176	172	346	2520
03	Mobile	T1	désir	1	I	03_désir_1_T1	0.156	NA	361	2397
03	Mobile	T1	désir	2	I	03_désir_2_T1	0.221	239	404	2334
03	Mobile	T1	désir	3	I	03_désir_3_T1	0.238	180	406	2502
03	Mobile	T1	figue	1	I	03_figue_1_T1	0.137	NA	369	2522
03	Mobile	T1	figue	2	I	03_figue_2_T1	0.163	249	396	2508
03	Mobile	T1	figue	3	I	03_figue_3_T1	0.145	135	440	2634
03	Mobile	T1	friche	1	I	03_friche_1_T1	0.113	250	387	2286
03	Mobile	T1	friche	2	I	03_friche_2_T1	0.105	258	454	2414
03	Mobile	T1	friche	3	I	03_friche_3_T1	0.104	231	458	2383
03	Mobile	T1	frime	1	I	03_frime_1_T1	0.114	204	621	2567
03	Mobile	T1	frime	2	I	03_frime_2_T1	0.091	223	624	2484
03	Mobile	T1	frime	3	I	03_frime_3_T1	0.117	201	657	2759
03	Mobile	T1	frite	1	I	03_frite_1_T1	0.103	83	524	2161
03	Mobile	T1	frite	2	I	03_frite_2_T1	0.094	261	490	2158
03	Mobile	T1	frite	3	I	03_frite_3_T1	0.115	248	398	2291
03	Mobile	T1	pile	1	I	03_pile_1_T1	0.148	182	398	2262
03	Mobile	T1	pile	2	I	03_pile_2_T1	0.153	234	445	2176
03	Mobile	T1	pile	3	I	03_pile_3_T1	0.141	254	406	2308
03	Mobile	T1	vie	2	i	03_vie_2_T1	0.16	236	257	2509
03	Mobile	T1	vie	3	i	03_vie_3_T1	0.112	223	351	2420
03	Mobile	T1	aube	1	o	03_aube_1_T1	0.175	256	450	1036
03	Mobile	T1	aube	2	o	03_aube_2_T1	0.223	217	573	940
03	Mobile	T1	aube	3	o	03_aube_3_T1	0.205	225	583	1098
03	Mobile	T1	chose	1	o	03_chose_1_T1	0.171	262	422	1091
03	Mobile	T1	chose	2	o	03_chose_2_T1	0.24	253	479	968
03	Mobile	T1	chose	3	o	03_chose_3_T1	0.251	204	426	1007
03	Mobile	T1	drôle	1	o	03_drôle_1_T1	0.217	NA	434	873
03	Mobile	T1	drôle	2	o	03_drôle_2_T1	0.183	200	564	1057
03	Mobile	T1	drôle	3	o	03_drôle_3_T1	0.264	216	425	1009
03	Mobile	T1	fosse	1	o	03_fosse_1_T1	0.168	NA	468	978
03	Mobile	T1	fosse	2	o	03_fosse_2_T1	0.205	232	587	1036
03	Mobile	T1	fosse	3	o	03_fosse_3_T1	0.216	189	475	899
03	Mobile	T1	jaune	1	o	03_jaune_1_T1	0.221	253	295	793
03	Mobile	T1	jaune	2	o	03_jaune_2_T1	0.252	235	379	815
03	Mobile	T1	jaune	3	o	03_jaune_3_T1	0.251	184	741	1135
03	Mobile	T1	peau	1	o	03_peau_1_T1	0.067	72	373	691
03	Mobile	T1	peau	2	o	03_peau_2_T1	0.171	229	340	671
03	Mobile	T1	peau	3	o	03_peau_3_T1	0.094	234	449	728
03	Mobile	T1	rauque	1	o	03_rauque_1_T1	0.138	NA	464	904
03	Mobile	T1	rauque	2	o	03_rauque_2_T1	0.214	212	644	1054
03	Mobile	T1	rauque	3	o	03_rauque_3_T1	0.179	214	536	969
03	Mobile	T1	beurre	1	9	03_beurre_1_T1	0.141	NA	758	1218
03	Mobile	T1	beurre	2	9	03_beurre_2_T1	0.29	210	973	1531
03	Mobile	T1	beurre	3	9	03_beurre_3_T1	0.308	185	734	1652
03	Mobile	T1	jeune	1	9	03_jeune_1_T1	0.158	225	616	1783
03	Mobile	T1	jeune	2	9	03_jeune_2_T1	0.142	212	652	1866
03	Mobile	T1	jeune	3	9	03_jeune_3_T1	0.146	213	636	1877
03	Mobile	T1	le	1	9	03_le_1_T1	0.147	NA	445	1767
03	Mobile	T1	le	2	9	03_le_2_T1	0.195	226	510	1904
03	Mobile	T1	le	3	9	03_le_3_T1	0.11	232	640	1867
03	Mobile	T1	neuve	1	9	03_neuve_1_T1	0.178	96	652	1688
03	Mobile	T1	neuve	2	9	03_neuve_2_T1	0.227	233	681	1862
03	Mobile	T1	neuve	3	9	03_neuve_3_T1	0.23	225	641	1777
03	Mobile	T1	oeuf	1	9	03_oeuf_1_T1	0.111	97	524	1739
03	Mobile	T1	oeuf	2	9	03_oeuf_2_T1	0.158	209	584	1884
03	Mobile	T1	oeuf	3	9	03_oeuf_3_T1	0.111	235	513	1872
03	Mobile	T1	veulent	1	9	03_veulent_1_T1	0.169	75	568	1654
03	Mobile	T1	veulent	2	9	03_veulent_2_T1	0.204	209	595	1879
03	Mobile	T1	veulent	3	9	03_veulent_3_T1	0.169	241	674	1786
03	Mobile	T1	débouche	1	U	03_débouche_1_T1	0.117	193	352	1097
03	Mobile	T1	débouche	2	U	03_débouche_2_T1	0.165	222	429	983
03	Mobile	T1	débouche	3	U	03_débouche_3_T1	0.13	180	351	1008
03	Mobile	T1	fou	2	u	03_fou_2_T1	0.225	263	273	650
03	Mobile	T1	fou	3	u	03_fou_3_T1	0.128	233	276	640
03	Mobile	T1	four	1	U	03_four_1_T1	0.095	NA	358	722
03	Mobile	T1	four	2	U	03_four_2_T1	0.217	242	316	759
03	Mobile	T1	four	3	U	03_four_3_T1	0.222	247	306	732
03	Mobile	T1	gougoune	1	U	03_gougoune_1_T1	0.1	200	412	1208
03	Mobile	T1	gougoune	2	U	03_gougoune_2_T1	0.162	221	434	1354
03	Mobile	T1	gougoune	3	U	03_gougoune_3_T1	0.125	200	441	1346
03	Mobile	T1	houle	1	U	03_houle_1_T1	0.14	204	368	1069
03	Mobile	T1	houle	2	U	03_houle_2_T1	0.171	231	429	1191
03	Mobile	T1	houle	3	U	03_houle_3_T1	0.154	238	328	933
03	Mobile	T1	rouge	1	u	03_rouge_1_T1	0.21	255	264	636
03	Mobile	T1	rouge	2	u	03_rouge_2_T1	0.197	227	451	886
03	Mobile	T1	rouge	3	u	03_rouge_3_T1	0.258	261	310	743
03	Mobile	T1	soude	1	U	03_soude_1_T1	0.103	244	314	1444
03	Mobile	T1	soude	2	U	03_soude_2_T1	0.094	258	463	1352
03	Mobile	T1	soude	3	U	03_soude_3_T1	0.112	230	455	1535
03	Mobile	T1	soupe	1	U	03_soupe_1_T1	0.08	87	438	1317
03	Mobile	T1	soupe	2	U	03_soupe_2_T1	0.117	249	454	1149
03	Mobile	T1	soupe	3	U	03_soupe_3_T1	0.088	249	432	1222
03	Mobile	T1	cellule	1	Y	03_cellule_1_T1	0.117	179	394	2021
03	Mobile	T1	cellule	2	Y	03_cellule_2_T1	0.159	216	433	1893
03	Mobile	T1	cellule	3	Y	03_cellule_3_T1	0.147	206	406	1962
03	Mobile	T1	déchu	2	y	03_déchu_2_T1	0.138	241	253	2054
03	Mobile	T1	déchu	3	y	03_déchu_3_T1	0.098	174	331	2099
03	Mobile	T1	flûte	1	Y	03_flûte_1_T1	0.097	184	472	1766
03	Mobile	T1	flûte	2	Y	03_flûte_2_T1	0.124	257	460	1824
03	Mobile	T1	flûte	3	Y	03_flûte_3_T1	0.128	248	413	2016
03	Mobile	T1	fuse	1	y	03_fuse_1_T1	0.2	203	390	1929
03	Mobile	T1	fuse	2	y	03_fuse_2_T1	0.182	233	285	2010
03	Mobile	T1	fuse	3	y	03_fuse_3_T1	0.231	232	323	1841
03	Mobile	T1	lune	1	Y	03_lune_1_T1	0.086	184	552	1809
03	Mobile	T1	lune	2	Y	03_lune_2_T1	0.155	224	415	1938
03	Mobile	T1	lune	3	Y	03_lune_3_T1	0.142	230	403	1860
03	Mobile	T1	puce	1	Y	03_puce_1_T1	0.109	97	382	1910
03	Mobile	T1	puce	2	Y	03_puce_2_T1	0.132	242	319	1822
03	Mobile	T1	puce	3	Y	03_puce_3_T1	0.129	211	421	1859
03	Mobile	T1	pur	1	Y	03_pur_1_T1	0.174	NA	381	1618
03	Mobile	T1	pur	2	Y	03_pur_2_T1	0.146	262	487	1581
03	Mobile	T1	pur	3	Y	03_pur_3_T1	0.228	271	498	1774
03	Mobile	T1	élude	1	Y	03_élude_1_T1	0.139	172	380	2000
03	Mobile	T1	élude	2	Y	03_élude_2_T1	0.159	247	413	1968
03	Mobile	T1	élude	3	Y	03_élude_3_T1	0.119	187	368	2012
03	Mobile	T1	aller	1	e	03_aller_1_T1	0.098	260	264	2609
03	Mobile	T1	aller	2	e	03_aller_2_T1	0.154	240	262	2638
03	Mobile	T1	aller	3	e	03_aller_3_T1	0.08	187	355	2594
04	Mobile	T1	Pâques	1	A	04_Pâques_1_T1	0.163	NA	854	1365
04	Mobile	T1	Pâques	2	A	04_Pâques_2_T1	0.197	248	770	1529
04	Mobile	T1	Pâques	3	A	04_Pâques_3_T1	0.161	206	807	1438
04	Mobile	T1	châle	1	A	04_châle_1_T1	0.186	100	768	1321
04	Mobile	T1	châle	2	A	04_châle_2_T1	0.202	251	873	1518
04	Mobile	T1	châle	3	A	04_châle_3_T1	0.204	204	849	1465
04	Mobile	T1	lâche	1	A	04_lâche_1_T1	0.191	103	731	1482
04	Mobile	T1	lâche	2	A	04_lâche_2_T1	0.245	126	840	1408
04	Mobile	T1	lâche	3	A	04_lâche_3_T1	0.229	94	769	1387
04	Mobile	T1	part	1	A	04_part_1_T1	0.133	100	837	1346
04	Mobile	T1	part	2	A	04_part_2_T1	0.196	116	850	1324
04	Mobile	T1	part	3	A	04_part_3_T1	0.256	229	737	1374
04	Mobile	T1	âge	1	A	04_âge_1_T1	0.109	NA	716	1287
04	Mobile	T1	âge	2	A	04_âge_2_T1	0.238	113	805	1367
04	Mobile	T1	âge	3	A	04_âge_3_T1	0.234	208	743	1417
04	Mobile	T1	âne	1	A	04_âne_1_T1	0.137	182	769	1292
04	Mobile	T1	âne	2	A	04_âne_2_T1	0.16	218	837	1343
04	Mobile	T1	âne	3	A	04_âne_3_T1	0.191	206	782	1425
04	Mobile	T1	état	1	A	04_état_1_T1	0.058	NA	794	1604
04	Mobile	T1	état	2	A	04_état_2_T1	0.132	234	715	1618
04	Mobile	T1	état	3	A	04_état_3_T1	0.131	106	831	1649
04	Mobile	T1	bec	1	E	04_bec_1_T1	0.106	181	543	2133
04	Mobile	T1	bec	2	E	04_bec_2_T1	0.138	232	623	2191
04	Mobile	T1	bec	3	E	04_bec_3_T1	0.089	204	581	2014
04	Mobile	T1	belle	1	E	04_belle_1_T1	0.147	NA	532	2132
04	Mobile	T1	belle	2	E	04_belle_2_T1	0.151	220	650	2139
04	Mobile	T1	belle	3	E	04_belle_3_T1	0.193	200	603	2116
04	Mobile	T1	brève	1	E	04_brève_1_T1	0.116	71	624	1978
04	Mobile	T1	brève	2	E	04_brève_2_T1	0.199	242	668	2112
04	Mobile	T1	brève	3	E	04_brève_3_T1	0.253	194	633	2049
04	Mobile	T1	crèche	1	E	04_crèche_1_T1	0.113	252	523	2010
04	Mobile	T1	crèche	2	E	04_crèche_2_T1	0.115	238	656	2159
04	Mobile	T1	crèche	3	E	04_crèche_3_T1	0.127	110	582	2077
04	Mobile	T1	passait	1	E	04_passait_1_T1	0.062	252	511	2050
04	Mobile	T1	passait	2	E	04_passait_2_T1	0.129	252	516	2242
04	Mobile	T1	passait	3	E	04_passait_3_T1	0.129	207	543	2333
04	Mobile	T1	plaide	1	E	04_plaide_1_T1	0.143	110	577	2179
04	Mobile	T1	plaide	2	E	04_plaide_2_T1	0.139	234	590	2102
04	Mobile	T1	plaide	3	E	04_plaide_3_T1	0.157	202	593	2172
04	Mobile	T1	sème	1	E	04_sème_1_T1	0.073	95	699	1932
04	Mobile	T1	sème	2	E	04_sème_2_T1	0.105	230	688	1951
04	Mobile	T1	sème	3	E	04_sème_3_T1	0.092	214	686	1922
04	Mobile	T1	blague	1	a	04_blague_1_T1	0.126	NA	797	1749
04	Mobile	T1	blague	2	a	04_blague_2_T1	0.164	202	842	1733
04	Mobile	T1	blague	3	a	04_blague_3_T1	0.198	194	806	1890
04	Mobile	T1	fa	1	a	04_fa_1_T1	0.065	NA	769	1623
04	Mobile	T1	fa	2	a	04_fa_2_T1	0.155	131	841	1633
04	Mobile	T1	fa	3	a	04_fa_3_T1	0.127	197	840	1658
04	Mobile	T1	face	1	a	04_face_1_T1	0.113	255	750	1682
04	Mobile	T1	face	2	a	04_face_2_T1	0.144	260	853	1780
04	Mobile	T1	face	3	a	04_face_3_T1	0.135	209	753	1691
04	Mobile	T1	femme	1	a	04_femme_1_T1	0.108	98	924	1652
04	Mobile	T1	femme	2	a	04_femme_2_T1	0.122	221	932	1543
04	Mobile	T1	femme	3	a	04_femme_3_T1	0.122	206	850	1641
04	Mobile	T1	flaque	1	a	04_flaque_1_T1	0.091	NA	776	1837
04	Mobile	T1	flaque	2	a	04_flaque_2_T1	0.108	129	774	1921
04	Mobile	T1	flaque	3	a	04_flaque_3_T1	0.102	200	846	1854
04	Mobile	T1	page	1	a	04_page_1_T1	0.213	NA	878	1754
04	Mobile	T1	page	2	a	04_page_2_T1	0.235	233	825	1802
04	Mobile	T1	page	3	a	04_page_3_T1	0.268	241	773	1804
04	Mobile	T1	prépare	1	A	04_prépare_1_T1	0.137	73	820	1463
04	Mobile	T1	prépare	2	A	04_prépare_2_T1	0.187	244	817	1444
04	Mobile	T1	prépare	3	A	04_prépare_3_T1	0.198	72	813	1474
04	Mobile	T1	pédale	1	a	04_pédale_1_T1	0.152	108	837	1656
04	Mobile	T1	pédale	2	a	04_pédale_2_T1	0.185	224	839	1638
04	Mobile	T1	pédale	3	a	04_pédale_3_T1	0.152	187	849	1707
04	Mobile	T1	bloc	1	O	04_bloc_1_T1	0.092	89	619	1696
04	Mobile	T1	bloc	2	O	04_bloc_2_T1	0.112	253	688	1613
04	Mobile	T1	bloc	3	O	04_bloc_3_T1	0.095	239	469	1700
04	Mobile	T1	blogue	1	O	04_blogue_1_T1	0.101	188	568	1727
04	Mobile	T1	blogue	2	O	04_blogue_2_T1	0.152	235	690	1691
04	Mobile	T1	blogue	3	O	04_blogue_3_T1	0.146	199	585	1585
04	Mobile	T1	bosse	1	O	04_bosse_1_T1	0.132	193	583	1573
04	Mobile	T1	bosse	2	O	04_bosse_2_T1	0.14	234	680	1533
04	Mobile	T1	bosse	3	O	04_bosse_3_T1	0.124	207	611	1482
04	Mobile	T1	pomme	1	O	04_pomme_1_T1	0.092	NA	604	1339
04	Mobile	T1	pomme	2	O	04_pomme_2_T1	0.092	110	659	1370
04	Mobile	T1	pomme	3	O	04_pomme_3_T1	0.101	211	641	1427
04	Mobile	T1	porc	1	O	04_porc_1_T1	0.159	91	770	1161
04	Mobile	T1	porc	2	O	04_porc_2_T1	0.262	252	785	1195
04	Mobile	T1	porc	3	O	04_porc_3_T1	0.268	186	755	1209
04	Mobile	T1	toge	1	O	04_toge_1_T1	0.18	75	584	1605
04	Mobile	T1	toge	2	O	04_toge_2_T1	0.197	228	680	1600
04	Mobile	T1	toge	3	O	04_toge_3_T1	0.227	192	567	1568
04	Mobile	T1	école	1	O	04_école_1_T1	0.114	NA	609	1584
04	Mobile	T1	école	2	O	04_école_2_T1	0.131	234	678	1624
04	Mobile	T1	école	3	O	04_école_3_T1	0.114	189	584	1515
04	Mobile	T1	creuse	1	2	04_creuse_1_T1	0.178	NA	455	1893
04	Mobile	T1	creuse	2	2	04_creuse_2_T1	0.231	254	490	1844
04	Mobile	T1	creuse	3	2	04_creuse_3_T1	0.231	204	396	1834
04	Mobile	T1	jeûne	1	2	04_jeûne_1_T1	0.152	183	537	1680
04	Mobile	T1	jeûne	2	2	04_jeûne_2_T1	0.169	232	851	1891
04	Mobile	T1	jeûne	3	2	04_jeûne_3_T1	0.178	202	606	1699
04	Mobile	T1	voeu	1	2	04_voeu_1_T1	0.1	NA	309	1445
04	Mobile	T1	voeu	2	2	04_voeu_2_T1	0.14	247	408	1778
04	Mobile	T1	voeu	3	2	04_voeu_3_T1	0.154	206	465	1657
04	Mobile	T1	chétive	1	i	04_chétive_1_T1	0.228	80	259	2488
04	Mobile	T1	chétive	2	i	04_chétive_2_T1	0.178	211	393	2588
04	Mobile	T1	chétive	3	i	04_chétive_3_T1	0.206	262	285	2488
04	Mobile	T1	désir	1	I	04_désir_1_T1	0.145	NA	370	2446
04	Mobile	T1	désir	2	I	04_désir_2_T1	0.193	232	366	2349
04	Mobile	T1	désir	3	I	04_désir_3_T1	0.149	192	346	2298
04	Mobile	T1	figue	1	I	04_figue_1_T1	0.127	189	371	2553
04	Mobile	T1	figue	2	I	04_figue_2_T1	0.149	268	483	2411
04	Mobile	T1	figue	3	I	04_figue_3_T1	0.156	208	389	2482
04	Mobile	T1	friche	1	I	04_friche_1_T1	0.109	264	288	2226
04	Mobile	T1	friche	2	I	04_friche_2_T1	0.086	259	488	2191
04	Mobile	T1	friche	3	I	04_friche_3_T1	0.097	104	407	2372
04	Mobile	T1	frime	1	I	04_frime_1_T1	0.076	209	458	1969
04	Mobile	T1	frime	2	I	04_frime_2_T1	0.083	128	494	2191
04	Mobile	T1	frime	3	I	04_frime_3_T1	0.078	224	604	2165
04	Mobile	T1	frite	1	I	04_frite_1_T1	0.042	269	420	2096
04	Mobile	T1	frite	2	I	04_frite_2_T1	0.087	268	537	1845
04	Mobile	T1	frite	3	I	04_frite_3_T1	0.066	129	403	2198
04	Mobile	T1	pile	1	I	04_pile_1_T1	0.117	195	428	2207
04	Mobile	T1	pile	2	I	04_pile_2_T1	0.144	124	458	2312
04	Mobile	T1	pile	3	I	04_pile_3_T1	0.133	218	432	2143
04	Mobile	T1	vie	1	i	04_vie_1_T1	0.094	180	332	2432
04	Mobile	T1	vie	2	i	04_vie_2_T1	0.136	234	262	2544
04	Mobile	T1	vie	3	i	04_vie_3_T1	0.143	216	384	2281
04	Mobile	T1	aube	1	o	04_aube_1_T1	0.152	196	447	1072
04	Mobile	T1	aube	2	o	04_aube_2_T1	0.212	245	475	909
04	Mobile	T1	aube	3	o	04_aube_3_T1	0.226	203	558	953
04	Mobile	T1	chose	1	o	04_chose_1_T1	0.081	99	479	1080
04	Mobile	T1	chose	2	o	04_chose_2_T1	0.238	126	455	972
04	Mobile	T1	chose	3	o	04_chose_3_T1	0.232	213	374	835
04	Mobile	T1	drôle	1	o	04_drôle_1_T1	0.157	98	452	952
04	Mobile	T1	drôle	2	o	04_drôle_2_T1	0.233	232	443	914
04	Mobile	T1	drôle	3	o	04_drôle_3_T1	0.21	194	362	755
04	Mobile	T1	fosse	1	o	04_fosse_1_T1	0.182	NA	467	834
04	Mobile	T1	fosse	2	o	04_fosse_2_T1	0.205	280	473	791
04	Mobile	T1	fosse	3	o	04_fosse_3_T1	0.165	197	435	962
04	Mobile	T1	jaune	1	o	04_jaune_1_T1	0.188	196	608	848
04	Mobile	T1	jaune	2	o	04_jaune_2_T1	0.256	262	450	1161
04	Mobile	T1	jaune	3	o	04_jaune_3_T1	0.232	193	666	1531
04	Mobile	T1	peau	1	o	04_peau_1_T1	0.067	275	359	744
04	Mobile	T1	peau	2	o	04_peau_2_T1	0.094	232	456	916
04	Mobile	T1	peau	3	o	04_peau_3_T1	0.118	216	441	826
04	Mobile	T1	rauque	1	o	04_rauque_1_T1	0.105	73	513	954
04	Mobile	T1	rauque	2	o	04_rauque_2_T1	0.222	243	406	978
04	Mobile	T1	rauque	3	o	04_rauque_3_T1	0.14	200	430	967
04	Mobile	T1	beurre	1	9	04_beurre_1_T1	0.201	NA	814	1495
04	Mobile	T1	beurre	2	9	04_beurre_2_T1	0.302	236	749	1597
04	Mobile	T1	beurre	3	9	04_beurre_3_T1	0.233	94	780	1510
04	Mobile	T1	jeune	1	9	04_jeune_1_T1	0.106	192	538	1744
04	Mobile	T1	jeune	2	9	04_jeune_2_T1	0.128	219	689	1829
04	Mobile	T1	jeune	3	9	04_jeune_3_T1	0.131	207	639	1823
04	Mobile	T1	le	1	9	04_le_1_T1	0.055	263	524	1924
04	Mobile	T1	le	2	9	04_le_2_T1	0.1	256	531	1907
04	Mobile	T1	le	3	9	04_le_3_T1	0.128	97	523	1927
04	Mobile	T1	neuve	1	9	04_neuve_1_T1	0.165	NA	543	1806
04	Mobile	T1	neuve	2	9	04_neuve_2_T1	0.188	270	657	1808
04	Mobile	T1	neuve	3	9	04_neuve_3_T1	0.235	195	596	1888
04	Mobile	T1	oeuf	1	9	04_oeuf_1_T1	0.103	189	586	1879
04	Mobile	T1	oeuf	2	9	04_oeuf_2_T1	0.126	208	615	1825
04	Mobile	T1	oeuf	3	9	04_oeuf_3_T1	0.143	205	590	1876
04	Mobile	T1	veulent	1	9	04_veulent_1_T1	0.102	187	571	1755
04	Mobile	T1	veulent	2	9	04_veulent_2_T1	0.178	224	662	1822
04	Mobile	T1	veulent	3	9	04_veulent_3_T1	0.166	200	577	1681
04	Mobile	T1	débouche	1	U	04_débouche_1_T1	0.079	259	340	1535
04	Mobile	T1	débouche	2	U	04_débouche_2_T1	0.112	247	389	1295
04	Mobile	T1	débouche	3	U	04_débouche_3_T1	0.109	195	389	1424
04	Mobile	T1	fou	1	u	04_fou_1_T1	0.088	280	288	666
04	Mobile	T1	fou	3	u	04_fou_3_T1	0.12	235	241	701
04	Mobile	T1	four	1	U	04_four_1_T1	0.185	NA	361	738
04	Mobile	T1	four	2	U	04_four_2_T1	0.238	293	355	725
04	Mobile	T1	four	3	U	04_four_3_T1	0.175	218	409	718
04	Mobile	T1	gougoune	1	U	04_gougoune_1_T1	0.08	182	373	1358
04	Mobile	T1	gougoune	2	U	04_gougoune_2_T1	0.138	238	446	1411
04	Mobile	T1	gougoune	3	U	04_gougoune_3_T1	0.127	197	485	1390
04	Mobile	T1	houle	1	U	04_houle_1_T1	0.143	190	368	1174
04	Mobile	T1	houle	2	U	04_houle_2_T1	0.14	236	439	1125
04	Mobile	T1	houle	3	U	04_houle_3_T1	0.138	226	445	1115
04	Mobile	T1	rouge	1	u	04_rouge_1_T1	0.098	171	351	762
04	Mobile	T1	rouge	2	u	04_rouge_2_T1	0.189	233	256	666
04	Mobile	T1	rouge	3	u	04_rouge_3_T1	0.187	218	352	677
04	Mobile	T1	soude	1	U	04_soude_1_T1	0.089	189	379	1528
04	Mobile	T1	soude	2	U	04_soude_2_T1	0.129	253	493	1515
04	Mobile	T1	soude	3	U	04_soude_3_T1	0.158	204	403	1450
04	Mobile	T1	soupe	1	U	04_soupe_1_T1	0.051	NA	384	1363
04	Mobile	T1	soupe	2	U	04_soupe_2_T1	0.083	121	328	1224
04	Mobile	T1	soupe	3	U	04_soupe_3_T1	0.088	121	439	1391
04	Mobile	T1	cellule	1	Y	04_cellule_1_T1	0.088	192	389	1895
04	Mobile	T1	cellule	2	Y	04_cellule_2_T1	0.128	225	439	1960
04	Mobile	T1	cellule	3	Y	04_cellule_3_T1	0.155	204	408	1957
04	Mobile	T1	déchu	2	y	04_déchu_2_T1	0.112	275	291	2014
04	Mobile	T1	déchu	3	y	04_déchu_3_T1	0.113	192	325	2032
04	Mobile	T1	flûte	1	Y	04_flûte_1_T1	0.06	NA	492	1983
04	Mobile	T1	flûte	2	Y	04_flûte_2_T1	0.07	141	447	1854
04	Mobile	T1	flûte	3	Y	04_flûte_3_T1	0.065	214	426	1909
04	Mobile	T1	fuse	1	y	04_fuse_1_T1	0.179	94	372	2026
04	Mobile	T1	fuse	2	y	04_fuse_2_T1	0.242	288	309	2274
04	Mobile	T1	fuse	3	y	04_fuse_3_T1	0.221	96	349	2135
04	Mobile	T1	lune	1	Y	04_lune_1_T1	0.1	182	379	1942
04	Mobile	T1	lune	2	Y	04_lune_2_T1	0.1	233	443	1929
04	Mobile	T1	lune	3	Y	04_lune_3_T1	0.096	219	456	1891
04	Mobile	T1	puce	1	Y	04_puce_1_T1	0.111	NA	370	1890
04	Mobile	T1	puce	2	Y	04_puce_2_T1	0.086	271	505	1840
04	Mobile	T1	puce	3	Y	04_puce_3_T1	0.082	220	435	1892
04	Mobile	T1	pur	1	Y	04_pur_1_T1	0.172	88	385	1631
04	Mobile	T1	pur	2	Y	04_pur_2_T1	0.161	240	418	1622
04	Mobile	T1	pur	3	Y	04_pur_3_T1	0.215	210	412	1624
04	Mobile	T1	élude	1	Y	04_élude_1_T1	0.133	95	412	1965
04	Mobile	T1	élude	2	Y	04_élude_2_T1	0.139	239	448	1885
04	Mobile	T1	élude	3	Y	04_élude_3_T1	0.13	205	417	1858
04	Mobile	T1	aller	1	e	04_aller_1_T1	0.118	99	349	2665
04	Mobile	T1	aller	2	e	04_aller_2_T1	0.111	244	288	2579
04	Mobile	T1	aller	3	e	04_aller_3_T1	0.126	196	376	2605
05	Mobile	T1	Pâques	1	A	05_Pâques_1_T1	0.132	NA	756	1765
05	Mobile	T1	Pâques	2	A	05_Pâques_2_T1	0.15	238	698	1723
05	Mobile	T1	Pâques	3	A	05_Pâques_3_T1	0.172	235	715	1791
05	Mobile	T1	châle	1	A	05_châle_1_T1	0.152	101	812	1655
05	Mobile	T1	châle	2	A	05_châle_2_T1	0.125	247	767	1609
05	Mobile	T1	châle	3	A	05_châle_3_T1	0.157	239	723	1686
05	Mobile	T1	lâche	1	A	05_lâche_1_T1	0.166	107	740	1666
05	Mobile	T1	lâche	2	A	05_lâche_2_T1	0.142	248	759	1711
05	Mobile	T1	lâche	3	A	05_lâche_3_T1	0.159	227	698	1815
05	Mobile	T1	part	1	A	05_part_1_T1	0.148	77	770	1432
05	Mobile	T1	part	2	A	05_part_2_T1	0.16	257	768	1337
05	Mobile	T1	part	3	A	05_part_3_T1	0.147	247	869	1312
05	Mobile	T1	âge	1	A	05_âge_1_T1	0.146	222	715	1576
05	Mobile	T1	âge	2	A	05_âge_2_T1	0.165	260	759	1589
05	Mobile	T1	âge	3	A	05_âge_3_T1	0.191	246	756	1707
05	Mobile	T1	âne	1	A	05_âne_1_T1	0.153	202	803	1603
05	Mobile	T1	âne	2	A	05_âne_2_T1	0.129	236	723	1559
05	Mobile	T1	âne	3	A	05_âne_3_T1	0.159	232	734	1629
05	Mobile	T1	état	1	A	05_état_1_T1	0.111	124	843	1657
05	Mobile	T1	état	2	A	05_état_2_T1	0.12	266	735	1824
05	Mobile	T1	état	3	A	05_état_3_T1	0.164	249	651	1746
05	Mobile	T1	bec	1	E	05_bec_1_T1	0.137	NA	572	2299
05	Mobile	T1	bec	2	E	05_bec_2_T1	0.158	245	605	2376
05	Mobile	T1	bec	3	E	05_bec_3_T1	0.151	NA	568	2461
05	Mobile	T1	belle	1	E	05_belle_1_T1	0.167	208	620	2273
05	Mobile	T1	belle	2	E	05_belle_2_T1	0.139	227	662	2277
05	Mobile	T1	belle	3	E	05_belle_3_T1	0.134	228	684	2243
05	Mobile	T1	brève	1	E	05_brève_1_T1	0.17	107	605	1996
05	Mobile	T1	brève	2	E	05_brève_2_T1	0.121	248	711	1930
05	Mobile	T1	brève	3	E	05_brève_3_T1	0.159	234	684	1971
05	Mobile	T1	crèche	1	E	05_crèche_1_T1	0.111	NA	609	2155
05	Mobile	T1	crèche	2	E	05_crèche_2_T1	0.11	138	666	2008
05	Mobile	T1	crèche	3	E	05_crèche_3_T1	0.123	118	624	2230
05	Mobile	T1	passait	1	E	05_passait_1_T1	0.131	262	539	2206
05	Mobile	T1	passait	2	E	05_passait_2_T1	0.115	244	635	2145
05	Mobile	T1	passait	3	E	05_passait_3_T1	0.152	120	590	2242
05	Mobile	T1	plaide	1	E	05_plaide_1_T1	0.111	214	643	2025
05	Mobile	T1	plaide	2	E	05_plaide_2_T1	0.092	246	723	2068
05	Mobile	T1	plaide	3	E	05_plaide_3_T1	0.126	238	710	2170
05	Mobile	T1	sème	1	E	05_sème_1_T1	0.112	208	653	1981
05	Mobile	T1	sème	2	E	05_sème_2_T1	0.085	253	502	1828
05	Mobile	T1	sème	3	E	05_sème_3_T1	0.112	232	677	2288
05	Mobile	T1	blague	1	a	05_blague_1_T1	0.124	213	682	2034
05	Mobile	T1	blague	2	a	05_blague_2_T1	0.142	119	781	1851
05	Mobile	T1	blague	3	a	05_blague_3_T1	0.154	225	699	1909
05	Mobile	T1	fa	1	a	05_fa_1_T1	0.166	103	873	1577
05	Mobile	T1	fa	2	a	05_fa_2_T1	0.125	242	733	1599
05	Mobile	T1	fa	3	a	05_fa_3_T1	0.148	254	847	1661
05	Mobile	T1	face	1	a	05_face_1_T1	0.119	NA	781	1650
05	Mobile	T1	face	2	a	05_face_2_T1	0.11	248	810	1668
05	Mobile	T1	face	3	a	05_face_3_T1	0.115	243	823	1724
05	Mobile	T1	femme	1	a	05_femme_1_T1	0.12	202	890	1406
05	Mobile	T1	femme	2	a	05_femme_2_T1	0.107	234	665	1316
05	Mobile	T1	femme	3	a	05_femme_3_T1	0.105	227	738	1408
05	Mobile	T1	flaque	1	a	05_flaque_1_T1	0.114	NA	690	1988
05	Mobile	T1	flaque	2	a	05_flaque_2_T1	0.112	138	785	1781
05	Mobile	T1	flaque	3	a	05_flaque_3_T1	0.114	248	914	1873
05	Mobile	T1	page	1	a	05_page_1_T1	0.156	99	711	1839
05	Mobile	T1	page	2	a	05_page_2_T1	0.174	257	770	1706
05	Mobile	T1	page	3	a	05_page_3_T1	0.168	238	711	1858
05	Mobile	T1	prépare	1	a	05_prépare_1_T1	0.133	NA	793	1466
05	Mobile	T1	prépare	2	a	05_prépare_2_T1	0.121	252	870	1599
05	Mobile	T1	prépare	3	a	05_prépare_3_T1	0.144	84	851	1478
05	Mobile	T1	pédale	1	a	05_pédale_1_T1	0.135	NA	843	1636
05	Mobile	T1	pédale	2	a	05_pédale_2_T1	0.123	235	695	1604
05	Mobile	T1	pédale	3	a	05_pédale_3_T1	0.187	227	696	1768
05	Mobile	T1	bloc	1	O	05_bloc_1_T1	0.122	294	583	1838
05	Mobile	T1	bloc	2	O	05_bloc_2_T1	0.115	252	539	1674
05	Mobile	T1	bloc	3	O	05_bloc_3_T1	0.083	231	598	1869
05	Mobile	T1	blogue	1	O	05_blogue_1_T1	0.133	200	530	1886
05	Mobile	T1	blogue	2	O	05_blogue_2_T1	0.126	236	613	1875
05	Mobile	T1	blogue	3	O	05_blogue_3_T1	0.137	254	432	1936
05	Mobile	T1	bosse	1	O	05_bosse_1_T1	0.137	295	537	1833
05	Mobile	T1	bosse	2	O	05_bosse_2_T1	0.106	230	659	1738
05	Mobile	T1	bosse	3	O	05_bosse_3_T1	0.138	239	653	1773
05	Mobile	T1	pomme	1	O	05_pomme_1_T1	0.122	NA	615	1658
05	Mobile	T1	pomme	2	O	05_pomme_2_T1	0.106	245	709	1579
05	Mobile	T1	pomme	3	O	05_pomme_3_T1	0.123	123	654	1688
05	Mobile	T1	porc	1	O	05_porc_1_T1	0.151	211	736	1318
05	Mobile	T1	porc	2	O	05_porc_2_T1	0.126	248	712	1248
05	Mobile	T1	porc	3	O	05_porc_3_T1	0.15	227	728	1375
05	Mobile	T1	toge	1	O	05_toge_1_T1	0.175	107	533	1828
05	Mobile	T1	toge	2	O	05_toge_2_T1	0.138	261	517	1820
05	Mobile	T1	toge	3	O	05_toge_3_T1	0.174	237	492	1935
05	Mobile	T1	école	1	O	05_école_1_T1	0.133	NA	616	1833
05	Mobile	T1	école	2	O	05_école_2_T1	0.114	249	569	1812
05	Mobile	T1	école	3	O	05_école_3_T1	0.132	224	591	1799
05	Mobile	T1	creuse	1	2	05_creuse_1_T1	0.144	106	535	1717
05	Mobile	T1	creuse	2	2	05_creuse_2_T1	0.125	267	535	1612
05	Mobile	T1	creuse	3	2	05_creuse_3_T1	0.145	233	552	1837
05	Mobile	T1	jeûne	1	2	05_jeûne_1_T1	0.16	199	567	1754
05	Mobile	T1	jeûne	2	2	05_jeûne_2_T1	0.126	228	639	1620
05	Mobile	T1	jeûne	3	2	05_jeûne_3_T1	0.142	228	584	1930
05	Mobile	T1	voeu	1	2	05_voeu_1_T1	0.132	219	442	1645
05	Mobile	T1	voeu	2	2	05_voeu_2_T1	0.148	248	475	1721
05	Mobile	T1	voeu	3	2	05_voeu_3_T1	0.15	254	418	1816
05	Mobile	T1	chétive	1	i	05_chétive_1_T1	0.126	108	334	2390
05	Mobile	T1	chétive	2	i	05_chétive_2_T1	0.115	262	340	2398
05	Mobile	T1	chétive	3	i	05_chétive_3_T1	0.14	238	266	2419
05	Mobile	T1	désir	1	I	05_désir_1_T1	0.145	247	336	2419
05	Mobile	T1	désir	2	I	05_désir_2_T1	0.129	251	469	2476
05	Mobile	T1	désir	3	I	05_désir_3_T1	0.146	123	343	2427
05	Mobile	T1	figue	1	I	05_figue_1_T1	0.093	105	364	2557
05	Mobile	T1	figue	2	I	05_figue_2_T1	0.095	283	509	2567
05	Mobile	T1	figue	3	I	05_figue_3_T1	0.128	132	430	2473
05	Mobile	T1	friche	1	I	05_friche_1_T1	0.103	216	446	2383
05	Mobile	T1	friche	2	I	05_friche_2_T1	0.087	273	521	2338
05	Mobile	T1	friche	3	I	05_friche_3_T1	0.087	272	505	2448
05	Mobile	T1	frime	1	I	05_frime_1_T1	0.086	223	564	2159
05	Mobile	T1	frime	2	I	05_frime_2_T1	0.076	257	381	1888
05	Mobile	T1	frime	3	I	05_frime_3_T1	0.075	245	317	2204
05	Mobile	T1	frite	1	I	05_frite_1_T1	0.098	80	359	2137
05	Mobile	T1	frite	2	I	05_frite_2_T1	0.078	307	569	2286
05	Mobile	T1	frite	3	I	05_frite_3_T1	0.079	101	485	2228
05	Mobile	T1	pile	1	I	05_pile_1_T1	0.088	228	421	2288
05	Mobile	T1	pile	2	I	05_pile_2_T1	0.115	277	508	2359
05	Mobile	T1	pile	3	I	05_pile_3_T1	0.123	259	460	2342
05	Mobile	T1	vie	1	i	05_vie_1_T1	0.128	215	328	2335
05	Mobile	T1	vie	2	i	05_vie_2_T1	0.153	232	305	2386
05	Mobile	T1	vie	3	i	05_vie_3_T1	0.128	271	307	2404
05	Mobile	T1	aube	1	o	05_aube_1_T1	0.104	206	548	1230
05	Mobile	T1	aube	2	o	05_aube_2_T1	0.143	252	515	1150
05	Mobile	T1	aube	3	o	05_aube_3_T1	0.17	250	478	1088
05	Mobile	T1	chose	1	o	05_chose_1_T1	0.117	251	342	1242
05	Mobile	T1	chose	2	o	05_chose_2_T1	0.138	270	525	1332
05	Mobile	T1	chose	3	o	05_chose_3_T1	0.15	243	420	1555
05	Mobile	T1	drôle	1	o	05_drôle_1_T1	0.126	284	530	1171
05	Mobile	T1	drôle	2	o	05_drôle_2_T1	0.125	238	505	1191
05	Mobile	T1	drôle	3	o	05_drôle_3_T1	0.116	227	556	1142
05	Mobile	T1	fosse	1	o	05_fosse_1_T1	0.112	113	501	1275
05	Mobile	T1	fosse	2	o	05_fosse_2_T1	0.117	260	506	1071
05	Mobile	T1	fosse	3	o	05_fosse_3_T1	0.132	248	420	1280
05	Mobile	T1	jaune	1	o	05_jaune_1_T1	0.127	202	521	1196
05	Mobile	T1	jaune	2	o	05_jaune_2_T1	0.129	240	298	1179
05	Mobile	T1	jaune	3	o	05_jaune_3_T1	0.149	233	632	1724
05	Mobile	T1	peau	1	o	05_peau_1_T1	0.153	NA	460	1057
05	Mobile	T1	peau	2	o	05_peau_2_T1	0.127	263	460	1054
05	Mobile	T1	peau	3	o	05_peau_3_T1	0.13	274	517	981
05	Mobile	T1	rauque	1	o	05_rauque_1_T1	0.134	220	495	1112
05	Mobile	T1	rauque	2	o	05_rauque_2_T1	0.117	248	396	1184
05	Mobile	T1	rauque	3	o	05_rauque_3_T1	0.146	248	396	1239
05	Mobile	T1	beurre	1	9	05_beurre_1_T1	0.204	112	795	1574
05	Mobile	T1	beurre	2	9	05_beurre_2_T1	0.168	233	722	1703
05	Mobile	T1	beurre	3	9	05_beurre_3_T1	0.194	236	716	1663
05	Mobile	T1	jeune	1	9	05_jeune_1_T1	0.138	200	611	1811
05	Mobile	T1	jeune	2	9	05_jeune_2_T1	0.104	239	447	1703
05	Mobile	T1	jeune	3	9	05_jeune_3_T1	0.12	239	362	1887
05	Mobile	T1	le	1	9	05_le_1_T1	0.141	288	574	2005
05	Mobile	T1	le	2	9	05_le_2_T1	0.152	256	484	1901
05	Mobile	T1	le	3	9	05_le_3_T1	0.142	267	572	2013
05	Mobile	T1	neuve	1	9	05_neuve_1_T1	0.161	297	592	1868
05	Mobile	T1	neuve	2	9	05_neuve_2_T1	0.148	116	572	1942
05	Mobile	T1	neuve	3	9	05_neuve_3_T1	0.157	123	529	1895
05	Mobile	T1	oeuf	1	9	05_oeuf_1_T1	0.134	308	612	1801
05	Mobile	T1	oeuf	2	9	05_oeuf_2_T1	0.137	262	633	1739
05	Mobile	T1	oeuf	3	9	05_oeuf_3_T1	0.122	238	611	2056
05	Mobile	T1	veulent	1	9	05_veulent_1_T1	0.098	296	582	1891
05	Mobile	T1	veulent	2	9	05_veulent_2_T1	0.173	222	615	1905
05	Mobile	T1	veulent	3	9	05_veulent_3_T1	0.16	234	630	1860
05	Mobile	T1	débouche	1	U	05_débouche_1_T1	0.119	198	385	1443
05	Mobile	T1	débouche	2	U	05_débouche_2_T1	0.101	246	390	1343
05	Mobile	T1	débouche	3	U	05_débouche_3_T1	0.134	245	306	1349
05	Mobile	T1	fou	1	u	05_fou_1_T1	0.12	260	279	807
05	Mobile	T1	fou	2	u	05_fou_2_T1	0.13	272	320	1134
05	Mobile	T1	fou	3	u	05_fou_3_T1	0.127	273	288	714
05	Mobile	T1	four	1	U	05_four_1_T1	0.111	NA	457	1009
05	Mobile	T1	four	2	U	05_four_2_T1	0.125	269	526	1090
05	Mobile	T1	four	3	U	05_four_3_T1	0.11	263	504	1016
05	Mobile	T1	gougoune	1	U	05_gougoune_1_T1	0.148	193	536	1791
05	Mobile	T1	gougoune	2	U	05_gougoune_2_T1	0.104	265	503	1642
05	Mobile	T1	gougoune	3	U	05_gougoune_3_T1	0.119	237	340	1697
05	Mobile	T1	houle	1	U	05_houle_1_T1	0.123	220	450	1422
05	Mobile	T1	houle	2	U	05_houle_2_T1	0.149	138	465	1257
05	Mobile	T1	houle	3	U	05_houle_3_T1	0.141	262	455	1322
05	Mobile	T1	rouge	1	u	05_rouge_1_T1	0.144	215	378	822
05	Mobile	T1	rouge	2	u	05_rouge_2_T1	0.133	273	388	652
05	Mobile	T1	rouge	3	u	05_rouge_3_T1	0.156	252	305	812
05	Mobile	T1	soude	1	U	05_soude_1_T1	0.097	225	428	1801
05	Mobile	T1	soude	2	U	05_soude_2_T1	0.063	272	502	1691
05	Mobile	T1	soude	3	U	05_soude_3_T1	0.092	267	480	1880
05	Mobile	T1	soupe	1	U	05_soupe_1_T1	0.096	NA	379	1547
05	Mobile	T1	soupe	2	U	05_soupe_2_T1	0.079	163	467	1559
05	Mobile	T1	soupe	3	U	05_soupe_3_T1	0.072	273	481	1615
05	Mobile	T1	cellule	1	Y	05_cellule_1_T1	0.16	192	375	2202
05	Mobile	T1	cellule	2	Y	05_cellule_2_T1	0.098	252	412	2167
05	Mobile	T1	cellule	3	Y	05_cellule_3_T1	0.119	124	362	2049
05	Mobile	T1	déchu	1	y	05_déchu_1_T1	0.072	86	286	2181
05	Mobile	T1	déchu	2	y	05_déchu_2_T1	0.099	257	333	2053
05	Mobile	T1	déchu	3	y	05_déchu_3_T1	0.085	273	393	2234
05	Mobile	T1	flûte	1	Y	05_flûte_1_T1	0.098	NA	446	1944
05	Mobile	T1	flûte	2	Y	05_flûte_2_T1	0.072	274	541	1931
05	Mobile	T1	flûte	3	Y	05_flûte_3_T1	0.079	379	402	1974
05	Mobile	T1	fuse	1	y	05_fuse_1_T1	0.122	208	375	2283
05	Mobile	T1	fuse	2	y	05_fuse_2_T1	0.11	277	500	2112
05	Mobile	T1	fuse	3	y	05_fuse_3_T1	0.131	266	369	2179
05	Mobile	T1	lune	1	Y	05_lune_1_T1	0.112	198	526	2149
05	Mobile	T1	lune	2	Y	05_lune_2_T1	0.099	262	457	2090
05	Mobile	T1	lune	3	Y	05_lune_3_T1	0.117	245	358	2112
05	Mobile	T1	puce	1	Y	05_puce_1_T1	0.094	219	398	2200
05	Mobile	T1	puce	2	Y	05_puce_2_T1	0.07	288	489	1953
05	Mobile	T1	puce	3	Y	05_puce_3_T1	0.087	133	478	2105
05	Mobile	T1	pur	1	Y	05_pur_1_T1	0.116	NA	386	1846
05	Mobile	T1	pur	2	Y	05_pur_2_T1	0.157	268	532	1756
05	Mobile	T1	pur	3	Y	05_pur_3_T1	0.194	252	419	1948
05	Mobile	T1	élude	1	Y	05_élude_1_T1	0.115	192	373	2149
05	Mobile	T1	élude	2	Y	05_élude_2_T1	0.098	247	324	2258
05	Mobile	T1	élude	3	Y	05_élude_3_T1	0.128	245	332	2222
05	Mobile	T1	aller	1	e	05_aller_1_T1	0.157	209	213	2623
05	Mobile	T1	aller	2	e	05_aller_2_T1	0.106	270	440	2500
05	Mobile	T1	aller	3	e	05_aller_3_T1	0.152	250	351	2535
06	Mobile	T1	Pâques	1	A	06_Pâques_1_T1	0.195	107	821	1372
06	Mobile	T1	Pâques	2	A	06_Pâques_2_T1	0.195	229	818	1322
06	Mobile	T1	Pâques	3	A	06_Pâques_3_T1	0.241	230	820	1391
06	Mobile	T1	châle	1	A	06_châle_1_T1	0.166	NA	632	1165
06	Mobile	T1	châle	2	A	06_châle_2_T1	0.23	202	745	1230
06	Mobile	T1	châle	3	A	06_châle_3_T1	0.243	206	700	1365
06	Mobile	T1	lâche	1	A	06_lâche_1_T1	0.238	94	894	1303
06	Mobile	T1	lâche	2	A	06_lâche_2_T1	0.208	188	832	1341
06	Mobile	T1	lâche	3	A	06_lâche_3_T1	0.243	222	776	1365
06	Mobile	T1	part	1	A	06_part_1_T1	0.177	118	895	1317
06	Mobile	T1	part	2	A	06_part_2_T1	0.232	238	909	1289
06	Mobile	T1	part	3	A	06_part_3_T1	0.199	232	802	1413
06	Mobile	T1	âge	1	A	06_âge_1_T1	0.198	100	916	1258
06	Mobile	T1	âge	2	A	06_âge_2_T1	0.284	242	847	1273
06	Mobile	T1	âge	3	A	06_âge_3_T1	0.313	214	794	1234
06	Mobile	T1	âne	1	A	06_âne_1_T1	0.2	176	836	1263
06	Mobile	T1	âne	2	A	06_âne_2_T1	0.244	233	875	1345
06	Mobile	T1	âne	3	A	06_âne_3_T1	0.218	222	890	1337
06	Mobile	T1	état	1	A	06_état_1_T1	0.173	NA	1049	1648
06	Mobile	T1	état	2	A	06_état_2_T1	0.142	212	788	1612
06	Mobile	T1	état	3	A	06_état_3_T1	0.154	199	938	1530
06	Mobile	T1	bec	1	E	06_bec_1_T1	0.095	NA	503	2389
06	Mobile	T1	bec	2	E	06_bec_2_T1	0.132	225	515	2237
06	Mobile	T1	bec	3	E	06_bec_3_T1	0.105	218	583	2235
06	Mobile	T1	belle	1	E	06_belle_1_T1	0.152	204	605	2223
06	Mobile	T1	belle	2	E	06_belle_2_T1	0.175	222	649	2082
06	Mobile	T1	belle	3	E	06_belle_3_T1	0.174	215	624	2289
06	Mobile	T1	brève	1	E	06_brève_1_T1	0.253	201	613	2015
06	Mobile	T1	brève	2	E	06_brève_2_T1	0.198	211	628	2059
06	Mobile	T1	crèche	1	E	06_crèche_1_T1	0.08	NA	578	2183
06	Mobile	T1	crèche	2	E	06_crèche_2_T1	0.082	228	676	2017
06	Mobile	T1	crèche	3	E	06_crèche_3_T1	0.109	233	642	2142
06	Mobile	T1	passait	1	E	06_passait_1_T1	0.171	247	289	2202
06	Mobile	T1	passait	2	E	06_passait_2_T1	0.116	198	588	2210
06	Mobile	T1	passait	3	E	06_passait_3_T1	0.134	224	485	2387
06	Mobile	T1	plaide	1	E	06_plaide_1_T1	0.114	190	571	2381
06	Mobile	T1	plaide	2	E	06_plaide_2_T1	0.131	200	597	2306
06	Mobile	T1	plaide	3	E	06_plaide_3_T1	0.157	213	627	2181
06	Mobile	T1	sème	1	E	06_sème_1_T1	0.114	189	650	2138
06	Mobile	T1	sème	2	E	06_sème_2_T1	0.091	219	728	1917
06	Mobile	T1	sème	3	E	06_sème_3_T1	0.1	239	497	2165
06	Mobile	T1	blague	1	a	06_blague_1_T1	0.17	242	914	1754
06	Mobile	T1	blague	2	a	06_blague_2_T1	0.144	226	872	1845
06	Mobile	T1	blague	3	a	06_blague_3_T1	0.19	116	895	1808
06	Mobile	T1	fa	1	a	06_fa_1_T1	0.133	NA	948	1529
06	Mobile	T1	fa	2	a	06_fa_2_T1	0.16	228	773	1614
06	Mobile	T1	fa	3	a	06_fa_3_T1	0.127	217	795	1324
06	Mobile	T1	face	1	a	06_face_1_T1	0.112	206	834	1655
06	Mobile	T1	face	2	a	06_face_2_T1	0.104	233	887	1816
06	Mobile	T1	face	3	a	06_face_3_T1	0.127	229	856	1741
06	Mobile	T1	femme	1	a	06_femme_1_T1	0.108	195	747	1546
06	Mobile	T1	femme	2	a	06_femme_2_T1	0.116	221	864	1662
06	Mobile	T1	femme	3	a	06_femme_3_T1	0.159	232	871	1748
06	Mobile	T1	flaque	1	a	06_flaque_1_T1	0.104	194	834	1693
06	Mobile	T1	flaque	2	a	06_flaque_2_T1	0.105	NA	777	1827
06	Mobile	T1	flaque	3	a	06_flaque_3_T1	0.116	247	878	1786
06	Mobile	T1	page	1	a	06_page_1_T1	0.205	NA	873	1687
06	Mobile	T1	page	2	a	06_page_2_T1	0.249	107	827	1805
06	Mobile	T1	page	3	a	06_page_3_T1	0.223	246	947	1698
06	Mobile	T1	prépare	1	A	06_prépare_1_T1	0.24	NA	897	1274
06	Mobile	T1	prépare	2	A	06_prépare_2_T1	0.163	204	724	1233
06	Mobile	T1	prépare	3	A	06_prépare_3_T1	0.234	178	772	1373
06	Mobile	T1	pédale	1	a	06_pédale_1_T1	0.157	NA	818	1648
06	Mobile	T1	pédale	2	a	06_pédale_2_T1	0.204	88	800	1776
06	Mobile	T1	pédale	3	a	06_pédale_3_T1	0.19	192	831	1621
06	Mobile	T1	bloc	1	O	06_bloc_1_T1	0.127	201	534	1552
06	Mobile	T1	bloc	2	O	06_bloc_2_T1	0.087	246	421	1627
06	Mobile	T1	bloc	3	O	06_bloc_3_T1	0.116	226	518	1519
06	Mobile	T1	blogue	1	O	06_blogue_1_T1	0.142	181	531	1430
06	Mobile	T1	blogue	2	O	06_blogue_2_T1	0.154	233	646	1551
06	Mobile	T1	blogue	3	O	06_blogue_3_T1	0.16	215	597	1500
06	Mobile	T1	bosse	1	O	06_bosse_1_T1	0.132	176	483	1328
06	Mobile	T1	bosse	2	O	06_bosse_2_T1	0.123	227	497	1419
06	Mobile	T1	bosse	3	O	06_bosse_3_T1	0.114	206	609	1581
06	Mobile	T1	pomme	1	O	06_pomme_1_T1	0.091	194	588	1426
06	Mobile	T1	pomme	2	O	06_pomme_2_T1	0.096	220	607	1312
06	Mobile	T1	pomme	3	O	06_pomme_3_T1	0.134	220	610	1275
06	Mobile	T1	porc	1	O	06_porc_1_T1	0.168	169	749	1109
06	Mobile	T1	porc	2	O	06_porc_2_T1	0.21	241	775	1209
06	Mobile	T1	porc	3	O	06_porc_3_T1	0.206	189	706	1105
06	Mobile	T1	toge	1	O	06_toge_1_T1	0.21	288	563	1641
06	Mobile	T1	toge	2	O	06_toge_2_T1	0.163	217	635	1559
06	Mobile	T1	toge	3	O	06_toge_3_T1	0.248	203	604	1567
06	Mobile	T1	école	1	O	06_école_1_T1	0.164	201	588	1452
06	Mobile	T1	école	2	O	06_école_2_T1	0.137	205	611	1598
06	Mobile	T1	école	3	O	06_école_3_T1	0.174	209	580	1464
06	Mobile	T1	creuse	1	2	06_creuse_1_T1	0.158	204	433	1802
06	Mobile	T1	creuse	2	2	06_creuse_2_T1	0.214	207	511	1821
06	Mobile	T1	creuse	3	2	06_creuse_3_T1	0.317	210	421	1874
06	Mobile	T1	jeûne	1	2	06_jeûne_1_T1	0.163	185	682	1714
06	Mobile	T1	jeûne	2	2	06_jeûne_2_T1	0.21	211	692	1545
06	Mobile	T1	jeûne	3	2	06_jeûne_3_T1	0.209	221	646	1769
06	Mobile	T1	voeu	1	2	06_voeu_1_T1	0.228	205	384	1856
06	Mobile	T1	voeu	2	2	06_voeu_2_T1	0.144	235	419	1770
06	Mobile	T1	voeu	3	2	06_voeu_3_T1	0.132	228	453	1810
06	Mobile	T1	chétive	1	i	06_chétive_1_T1	0.215	192	361	2697
06	Mobile	T1	chétive	2	i	06_chétive_2_T1	0.188	225	411	2755
06	Mobile	T1	chétive	3	i	06_chétive_3_T1	0.231	180	239	2709
06	Mobile	T1	désir	1	I	06_désir_1_T1	0.203	211	337	2699
06	Mobile	T1	désir	2	I	06_désir_2_T1	0.21	176	415	2541
06	Mobile	T1	désir	3	I	06_désir_3_T1	0.202	199	368	2679
06	Mobile	T1	figue	1	I	06_figue_1_T1	0.147	179	387	2676
06	Mobile	T1	figue	2	I	06_figue_2_T1	0.149	223	446	2585
06	Mobile	T1	figue	3	I	06_figue_3_T1	0.145	253	451	2719
06	Mobile	T1	friche	1	I	06_friche_1_T1	0.066	NA	463	2278
06	Mobile	T1	friche	2	I	06_friche_2_T1	0.065	268	523	2227
06	Mobile	T1	friche	3	I	06_friche_3_T1	0.098	249	450	2409
06	Mobile	T1	frime	1	I	06_frime_1_T1	0.078	224	540	2475
06	Mobile	T1	frime	2	I	06_frime_2_T1	0.072	259	494	2305
06	Mobile	T1	frime	3	I	06_frime_3_T1	0.106	235	454	2587
06	Mobile	T1	frite	1	I	06_frite_1_T1	0.062	NA	468	2125
06	Mobile	T1	frite	2	I	06_frite_2_T1	0.091	267	534	1902
06	Mobile	T1	frite	3	I	06_frite_3_T1	0.095	261	495	2109
06	Mobile	T1	pile	1	I	06_pile_1_T1	0.145	181	389	2405
06	Mobile	T1	pile	2	I	06_pile_2_T1	0.162	247	475	2224
06	Mobile	T1	pile	3	I	06_pile_3_T1	0.145	262	428	2457
06	Mobile	T1	vie	1	i	06_vie_1_T1	0.102	182	257	2752
06	Mobile	T1	vie	2	i	06_vie_2_T1	0.129	237	248	2633
06	Mobile	T1	vie	3	i	06_vie_3_T1	0.125	219	385	2640
06	Mobile	T1	aube	1	o	06_aube_1_T1	0.141	182	358	786
06	Mobile	T1	aube	2	o	06_aube_2_T1	0.169	235	386	657
06	Mobile	T1	aube	3	o	06_aube_3_T1	0.252	226	437	823
06	Mobile	T1	chose	1	o	06_chose_1_T1	0.286	NA	347	696
06	Mobile	T1	chose	2	o	06_chose_2_T1	0.255	217	425	722
06	Mobile	T1	chose	3	o	06_chose_3_T1	0.342	255	278	590
06	Mobile	T1	drôle	1	o	06_drôle_1_T1	0.174	196	352	628
06	Mobile	T1	drôle	2	o	06_drôle_2_T1	0.245	122	300	677
06	Mobile	T1	drôle	3	o	06_drôle_3_T1	0.258	234	427	660
06	Mobile	T1	fosse	1	o	06_fosse_1_T1	0.139	105	423	856
06	Mobile	T1	fosse	2	O	06_fosse_2_T1	0.106	230	659	1646
06	Mobile	T1	fosse	3	O	06_fosse_3_T1	0.109	228	576	1396
06	Mobile	T1	jaune	1	o	06_jaune_1_T1	0.205	178	415	669
06	Mobile	T1	jaune	2	o	06_jaune_2_T1	0.194	215	626	1434
06	Mobile	T1	jaune	3	o	06_jaune_3_T1	0.3	211	624	1337
06	Mobile	T1	peau	1	o	06_peau_1_T1	0.055	86	322	638
06	Mobile	T1	peau	2	o	06_peau_2_T1	0.087	242	459	929
06	Mobile	T1	peau	3	o	06_peau_3_T1	0.112	236	443	962
06	Mobile	T1	rauque	1	o	06_rauque_1_T1	0.169	198	393	733
06	Mobile	T1	rauque	2	o	06_rauque_2_T1	0.219	229	442	925
06	Mobile	T1	rauque	3	o	06_rauque_3_T1	0.249	218	430	679
06	Mobile	T1	beurre	1	9	06_beurre_1_T1	0.236	261	627	1621
06	Mobile	T1	beurre	2	9	06_beurre_2_T1	0.299	200	691	1505
06	Mobile	T1	beurre	3	9	06_beurre_3_T1	0.278	223	735	1644
06	Mobile	T1	jeune	1	9	06_jeune_1_T1	0.131	208	631	1819
06	Mobile	T1	jeune	2	9	06_jeune_2_T1	0.1	213	647	1704
06	Mobile	T1	jeune	3	9	06_jeune_3_T1	0.138	256	324	1832
06	Mobile	T1	le	1	9	06_le_1_T1	0.122	261	379	1977
06	Mobile	T1	le	2	9	06_le_2_T1	0.158	228	486	1822
06	Mobile	T1	le	3	9	06_le_3_T1	0.073	181	529	1843
06	Mobile	T1	neuve	1	9	06_neuve_1_T1	0.242	NA	556	1854
06	Mobile	T1	neuve	2	9	06_neuve_2_T1	0.234	216	631	1799
06	Mobile	T1	neuve	3	9	06_neuve_3_T1	0.264	210	620	1880
06	Mobile	T1	oeuf	1	9	06_oeuf_1_T1	0.088	182	519	1808
06	Mobile	T1	oeuf	2	9	06_oeuf_2_T1	0.111	239	563	1760
06	Mobile	T1	oeuf	3	9	06_oeuf_3_T1	0.129	238	322	1882
06	Mobile	T1	veulent	1	9	06_veulent_1_T1	0.135	87	501	1817
06	Mobile	T1	veulent	2	9	06_veulent_2_T1	0.157	226	612	1805
06	Mobile	T1	veulent	3	9	06_veulent_3_T1	0.164	225	505	1842
06	Mobile	T1	débouche	1	U	06_débouche_1_T1	0.096	189	385	1041
06	Mobile	T1	débouche	2	U	06_débouche_2_T1	0.101	200	385	1023
06	Mobile	T1	débouche	3	U	06_débouche_3_T1	0.123	219	433	1105
06	Mobile	T1	fou	1	u	06_fou_1_T1	0.072	246	249	507
06	Mobile	T1	fou	2	u	06_fou_2_T1	0.103	268	268	537
06	Mobile	T1	fou	3	u	06_fou_3_T1	0.114	259	270	748
06	Mobile	T1	four	1	U	06_four_1_T1	0.224	205	398	616
06	Mobile	T1	four	2	U	06_four_2_T1	0.207	233	422	849
06	Mobile	T1	four	3	U	06_four_3_T1	0.314	212	417	848
06	Mobile	T1	gougoune	1	U	06_gougoune_1_T1	0.103	187	443	1102
06	Mobile	T1	gougoune	2	U	06_gougoune_2_T1	0.13	194	436	1252
06	Mobile	T1	gougoune	3	U	06_gougoune_3_T1	0.151	211	436	1301
06	Mobile	T1	houle	1	U	06_houle_1_T1	0.153	101	345	1131
06	Mobile	T1	houle	2	U	06_houle_2_T1	0.137	239	403	1221
06	Mobile	T1	houle	3	U	06_houle_3_T1	0.166	226	439	1150
06	Mobile	T1	rouge	1	u	06_rouge_1_T1	0.279	184	216	593
06	Mobile	T1	rouge	2	u	06_rouge_2_T1	0.218	244	263	748
06	Mobile	T1	rouge	3	u	06_rouge_3_T1	0.314	218	424	904
06	Mobile	T1	soude	1	U	06_soude_1_T1	0.087	203	399	1406
06	Mobile	T1	soude	2	U	06_soude_2_T1	0.123	237	414	1343
06	Mobile	T1	soude	3	U	06_soude_3_T1	0.194	231	448	1386
06	Mobile	T1	soupe	1	U	06_soupe_1_T1	0.092	182	379	1270
06	Mobile	T1	soupe	2	U	06_soupe_2_T1	0.092	262	506	1273
06	Mobile	T1	soupe	3	U	06_soupe_3_T1	0.095	272	530	1099
06	Mobile	T1	cellule	1	Y	06_cellule_1_T1	0.122	184	421	2005
06	Mobile	T1	cellule	2	Y	06_cellule_2_T1	0.123	190	411	1951
06	Mobile	T1	cellule	3	Y	06_cellule_3_T1	0.155	213	423	1932
06	Mobile	T1	déchu	1	y	06_déchu_1_T1	0.054	103	318	2114
06	Mobile	T1	déchu	2	y	06_déchu_2_T1	0.096	204	348	2230
06	Mobile	T1	déchu	3	y	06_déchu_3_T1	0.116	190	264	2143
06	Mobile	T1	flûte	1	Y	06_flûte_1_T1	0.079	127	425	1900
06	Mobile	T1	flûte	2	Y	06_flûte_2_T1	0.087	254	368	1748
06	Mobile	T1	flûte	3	Y	06_flûte_3_T1	0.103	255	488	1927
06	Mobile	T1	fuse	1	y	06_fuse_1_T1	0.276	88	359	2255
06	Mobile	T1	fuse	2	y	06_fuse_2_T1	0.17	222	439	2027
06	Mobile	T1	fuse	3	y	06_fuse_3_T1	0.286	247	260	2129
06	Mobile	T1	lune	1	Y	06_lune_1_T1	0.172	92	503	2055
06	Mobile	T1	lune	2	Y	06_lune_2_T1	0.109	227	477	1886
06	Mobile	T1	lune	3	Y	06_lune_3_T1	0.129	219	443	1990
06	Mobile	T1	puce	1	Y	06_puce_1_T1	0.069	NA	387	2038
06	Mobile	T1	puce	2	Y	06_puce_2_T1	0.076	250	424	1875
06	Mobile	T1	puce	3	Y	06_puce_3_T1	0.085	247	373	1935
06	Mobile	T1	pur	1	Y	06_pur_1_T1	0.165	195	332	2195
06	Mobile	T1	pur	2	Y	06_pur_2_T1	0.174	254	388	1943
06	Mobile	T1	pur	3	Y	06_pur_3_T1	0.165	237	420	2070
06	Mobile	T1	élude	1	Y	06_élude_1_T1	0.121	193	384	1995
06	Mobile	T1	élude	2	Y	06_élude_2_T1	0.117	209	407	2085
06	Mobile	T1	élude	3	Y	06_élude_3_T1	0.144	204	410	1947
06	Mobile	T1	aller	1	e	06_aller_1_T1	0.094	197	387	2666
06	Mobile	T1	aller	2	e	06_aller_2_T1	0.142	202	347	2753
06	Mobile	T1	aller	3	e	06_aller_3_T1	0.177	205	398	2706
07	Mobile	T1	Pâques	1	A	07_Pâques_1_T1	0.254	199	728	1350
07	Mobile	T1	Pâques	2	A	07_Pâques_2_T1	0.2	215	774	1424
07	Mobile	T1	Pâques	3	A	07_Pâques_3_T1	0.266	184	803	1401
07	Mobile	T1	châle	1	A	07_châle_1_T1	0.209	190	625	1278
07	Mobile	T1	châle	2	A	07_châle_2_T1	0.194	220	606	1291
07	Mobile	T1	châle	3	A	07_châle_3_T1	0.265	188	744	1303
07	Mobile	T1	lâche	1	A	07_lâche_1_T1	0.239	203	830	1153
07	Mobile	T1	lâche	2	A	07_lâche_2_T1	0.203	215	710	1451
07	Mobile	T1	lâche	3	A	07_lâche_3_T1	0.278	195	773	1387
07	Mobile	T1	part	1	A	07_part_1_T1	0.173	172	734	1260
07	Mobile	T1	part	2	A	07_part_2_T1	0.132	209	772	1433
07	Mobile	T1	part	3	A	07_part_3_T1	0.255	199	834	1295
07	Mobile	T1	âge	1	A	07_âge_1_T1	0.181	96	638	1315
07	Mobile	T1	âge	2	A	07_âge_2_T1	0.24	210	755	1427
07	Mobile	T1	âge	3	A	07_âge_3_T1	0.286	182	880	1420
07	Mobile	T1	âne	1	A	07_âne_1_T1	0.229	174	636	1244
07	Mobile	T1	âne	2	A	07_âne_2_T1	0.175	217	640	1296
07	Mobile	T1	âne	3	A	07_âne_3_T1	0.221	192	745	1355
07	Mobile	T1	état	1	A	07_état_1_T1	0.15	186	1034	1410
07	Mobile	T1	état	2	A	07_état_2_T1	0.118	217	743	1421
07	Mobile	T1	état	3	A	07_état_3_T1	0.167	198	1008	1369
07	Mobile	T1	bec	1	E	07_bec_1_T1	0.087	107	443	2410
07	Mobile	T1	bec	2	E	07_bec_2_T1	0.123	228	495	2306
07	Mobile	T1	bec	3	E	07_bec_3_T1	0.114	202	511	2230
07	Mobile	T1	belle	1	E	07_belle_1_T1	0.134	195	514	2101
07	Mobile	T1	belle	2	E	07_belle_2_T1	0.181	228	660	1900
07	Mobile	T1	belle	3	E	07_belle_3_T1	0.152	200	597	1980
07	Mobile	T1	brève	1	E	07_brève_1_T1	0.241	186	539	2143
07	Mobile	T1	brève	2	E	07_brève_2_T1	0.181	216	570	2152
07	Mobile	T1	brève	3	E	07_brève_3_T1	0.276	186	523	2341
07	Mobile	T1	crèche	1	E	07_crèche_1_T1	0.083	193	481	2272
07	Mobile	T1	crèche	2	E	07_crèche_2_T1	0.115	231	512	2109
07	Mobile	T1	crèche	3	E	07_crèche_3_T1	0.129	201	516	2377
07	Mobile	T1	passait	1	E	07_passait_1_T1	0.122	239	399	2432
07	Mobile	T1	passait	2	E	07_passait_2_T1	0.102	217	467	2156
07	Mobile	T1	passait	3	E	07_passait_3_T1	0.122	166	441	2365
07	Mobile	T1	plaide	1	E	07_plaide_1_T1	0.184	96	549	2147
07	Mobile	T1	plaide	2	E	07_plaide_2_T1	0.147	216	542	2098
07	Mobile	T1	plaide	3	E	07_plaide_3_T1	0.202	201	477	2390
07	Mobile	T1	sème	1	E	07_sème_1_T1	0.091	191	586	1853
07	Mobile	T1	sème	2	E	07_sème_2_T1	0.108	223	575	1877
07	Mobile	T1	sème	3	E	07_sème_3_T1	0.122	212	526	2111
07	Mobile	T1	blague	1	a	07_blague_1_T1	0.209	96	768	1473
07	Mobile	T1	blague	2	a	07_blague_2_T1	0.162	219	793	1549
07	Mobile	T1	blague	3	a	07_blague_3_T1	0.233	194	826	1689
07	Mobile	T1	fa	1	a	07_fa_1_T1	0.108	93	701	1224
07	Mobile	T1	fa	2	a	07_fa_2_T1	0.121	219	821	1329
07	Mobile	T1	fa	3	a	07_fa_3_T1	0.176	197	788	1382
07	Mobile	T1	face	1	a	07_face_1_T1	0.144	201	878	1663
07	Mobile	T1	face	2	a	07_face_2_T1	0.094	230	818	1452
07	Mobile	T1	face	3	a	07_face_3_T1	0.147	199	883	1581
07	Mobile	T1	femme	1	a	07_femme_1_T1	0.106	93	657	1390
07	Mobile	T1	femme	2	a	07_femme_2_T1	0.124	231	878	1464
07	Mobile	T1	femme	3	a	07_femme_3_T1	0.124	208	797	1427
07	Mobile	T1	flaque	1	a	07_flaque_1_T1	0.073	NA	834	1546
07	Mobile	T1	flaque	2	a	07_flaque_2_T1	0.105	278	735	1520
07	Mobile	T1	flaque	3	a	07_flaque_3_T1	0.094	97	940	1719
07	Mobile	T1	page	1	a	07_page_1_T1	0.281	224	909	1511
07	Mobile	T1	page	2	a	07_page_2_T1	0.187	227	863	1428
07	Mobile	T1	page	3	a	07_page_3_T1	0.303	165	847	1511
07	Mobile	T1	prépare	1	A	07_prépare_1_T1	0.202	173	734	1283
07	Mobile	T1	prépare	2	A	07_prépare_2_T1	0.202	217	779	1429
07	Mobile	T1	prépare	3	A	07_prépare_3_T1	0.274	176	661	1193
07	Mobile	T1	pédale	1	a	07_pédale_1_T1	0.153	98	611	1666
07	Mobile	T1	pédale	2	a	07_pédale_2_T1	0.176	216	757	1650
07	Mobile	T1	pédale	3	a	07_pédale_3_T1	0.161	206	930	1627
07	Mobile	T1	bloc	1	O	07_bloc_1_T1	0.145	256	533	1163
07	Mobile	T1	bloc	2	O	07_bloc_2_T1	0.101	228	483	1373
07	Mobile	T1	bloc	3	O	07_bloc_3_T1	0.097	215	483	1327
07	Mobile	T1	blogue	1	O	07_blogue_1_T1	0.21	200	359	991
07	Mobile	T1	blogue	2	O	07_blogue_2_T1	0.172	226	470	1264
07	Mobile	T1	blogue	3	O	07_blogue_3_T1	0.25	185	491	1124
07	Mobile	T1	bosse	1	O	07_bosse_1_T1	0.128	181	406	1213
07	Mobile	T1	bosse	2	O	07_bosse_2_T1	0.121	223	452	1283
07	Mobile	T1	bosse	3	O	07_bosse_3_T1	0.13	200	388	1218
07	Mobile	T1	pomme	1	O	07_pomme_1_T1	0.109	182	519	1141
07	Mobile	T1	pomme	2	O	07_pomme_2_T1	0.093	234	461	1057
07	Mobile	T1	pomme	3	O	07_pomme_3_T1	0.118	217	487	1075
07	Mobile	T1	porc	1	O	07_porc_1_T1	0.215	176	551	898
07	Mobile	T1	porc	2	O	07_porc_2_T1	0.218	231	736	1247
07	Mobile	T1	porc	3	O	07_porc_3_T1	0.262	190	450	1156
07	Mobile	T1	toge	1	O	07_toge_1_T1	0.18	188	398	1044
07	Mobile	T1	toge	2	O	07_toge_2_T1	0.197	225	452	1281
07	Mobile	T1	toge	3	O	07_toge_3_T1	0.242	191	438	1140
07	Mobile	T1	école	1	O	07_école_1_T1	0.169	105	449	1273
07	Mobile	T1	école	2	O	07_école_2_T1	0.15	221	513	1339
07	Mobile	T1	école	3	O	07_école_3_T1	0.181	181	501	1296
07	Mobile	T1	creuse	1	2	07_creuse_1_T1	0.182	197	335	1667
07	Mobile	T1	creuse	2	2	07_creuse_2_T1	0.174	223	431	1719
07	Mobile	T1	creuse	3	2	07_creuse_3_T1	0.281	192	364	1731
07	Mobile	T1	jeûne	1	2	07_jeûne_1_T1	0.17	196	550	1672
07	Mobile	T1	jeûne	2	2	07_jeûne_2_T1	0.143	221	419	1837
07	Mobile	T1	jeûne	3	2	07_jeûne_3_T1	0.173	210	517	1666
07	Mobile	T1	voeu	1	2	07_voeu_1_T1	0.08	202	362	1656
07	Mobile	T1	voeu	2	2	07_voeu_2_T1	0.142	249	327	1595
07	Mobile	T1	voeu	3	2	07_voeu_3_T1	0.152	220	426	1549
07	Mobile	T1	chétive	1	i	07_chétive_1_T1	0.223	189	249	2517
07	Mobile	T1	chétive	2	i	07_chétive_2_T1	0.12	225	333	2509
07	Mobile	T1	chétive	3	i	07_chétive_3_T1	0.202	182	266	2467
07	Mobile	T1	désir	1	I	07_désir_1_T1	0.106	94	268	2427
07	Mobile	T1	désir	2	I	07_désir_2_T1	0.121	226	401	2441
07	Mobile	T1	désir	3	I	07_désir_3_T1	0.208	184	228	2598
07	Mobile	T1	figue	1	I	07_figue_1_T1	0.146	194	345	2532
07	Mobile	T1	figue	2	I	07_figue_2_T1	0.144	230	351	2552
07	Mobile	T1	figue	3	I	07_figue_3_T1	0.219	210	310	2620
07	Mobile	T1	friche	1	I	07_friche_1_T1	0.069	203	414	2455
07	Mobile	T1	friche	2	I	07_friche_2_T1	0.067	243	354	2280
07	Mobile	T1	friche	3	I	07_friche_3_T1	0.072	217	432	2462
07	Mobile	T1	frime	1	I	07_frime_1_T1	0.095	217	427	2292
07	Mobile	T1	frime	2	I	07_frime_2_T1	0.099	236	452	2341
07	Mobile	T1	frime	3	I	07_frime_3_T1	0.104	215	422	2298
07	Mobile	T1	frite	1	I	07_frite_1_T1	0.091	205	387	1994
07	Mobile	T1	frite	2	I	07_frite_2_T1	0.097	231	439	1986
07	Mobile	T1	frite	3	I	07_frite_3_T1	0.083	238	432	2106
07	Mobile	T1	pile	1	I	07_pile_1_T1	0.104	201	386	2176
07	Mobile	T1	pile	2	I	07_pile_2_T1	0.076	228	433	2338
07	Mobile	T1	pile	3	I	07_pile_3_T1	0.124	225	439	2242
07	Mobile	T1	vie	2	i	07_vie_2_T1	0.078	225	327	2345
07	Mobile	T1	vie	3	i	07_vie_3_T1	0.15	219	330	2422
07	Mobile	T1	aube	1	o	07_aube_1_T1	0.187	195	290	583
07	Mobile	T1	aube	2	o	07_aube_2_T1	0.217	221	429	786
07	Mobile	T1	aube	3	o	07_aube_3_T1	0.207	218	419	618
07	Mobile	T1	chose	1	o	07_chose_1_T1	0.156	183	308	595
07	Mobile	T1	chose	2	o	07_chose_2_T1	0.162	236	420	751
07	Mobile	T1	chose	3	o	07_chose_3_T1	0.245	198	354	780
07	Mobile	T1	drôle	1	o	07_drôle_1_T1	0.199	196	241	521
07	Mobile	T1	drôle	2	o	07_drôle_2_T1	0.134	220	424	890
07	Mobile	T1	drôle	3	o	07_drôle_3_T1	0.234	193	356	729
07	Mobile	T1	fosse	1	o	07_fosse_1_T1	0.167	181	339	633
07	Mobile	T1	fosse	2	o	07_fosse_2_T1	0.191	223	438	898
07	Mobile	T1	fosse	3	o	07_fosse_3_T1	0.211	195	303	550
07	Mobile	T1	jaune	1	o	07_jaune_1_T1	0.259	213	322	723
07	Mobile	T1	jaune	2	o	07_jaune_2_T1	0.141	219	422	900
07	Mobile	T1	jaune	3	o	07_jaune_3_T1	0.267	185	437	653
07	Mobile	T1	peau	1	o	07_peau_1_T1	0.089	175	334	679
07	Mobile	T1	peau	2	o	07_peau_2_T1	0.103	227	417	637
07	Mobile	T1	peau	3	o	07_peau_3_T1	0.121	227	450	559
07	Mobile	T1	rauque	1	o	07_rauque_1_T1	0.212	103	307	595
07	Mobile	T1	rauque	2	o	07_rauque_2_T1	0.176	228	414	842
07	Mobile	T1	rauque	3	o	07_rauque_3_T1	0.238	200	375	787
07	Mobile	T1	beurre	1	9	07_beurre_1_T1	0.223	182	661	1505
07	Mobile	T1	beurre	2	9	07_beurre_2_T1	0.235	219	662	1586
07	Mobile	T1	beurre	3	9	07_beurre_3_T1	0.274	199	527	1603
07	Mobile	T1	jeune	1	9	07_jeune_1_T1	0.128	189	551	1534
07	Mobile	T1	jeune	2	9	07_jeune_2_T1	0.14	235	596	1647
07	Mobile	T1	jeune	3	9	07_jeune_3_T1	0.135	207	521	1634
07	Mobile	T1	le	1	9	07_le_1_T1	0.094	97	508	1745
07	Mobile	T1	le	2	9	07_le_2_T1	0.126	209	423	1649
07	Mobile	T1	le	3	9	07_le_3_T1	0.123	194	443	1743
07	Mobile	T1	neuve	1	9	07_neuve_1_T1	0.237	181	497	1560
07	Mobile	T1	neuve	2	9	07_neuve_2_T1	0.173	212	518	1740
07	Mobile	T1	neuve	3	9	07_neuve_3_T1	0.263	180	494	1756
07	Mobile	T1	oeuf	1	9	07_oeuf_1_T1	0.102	193	485	1644
07	Mobile	T1	oeuf	2	9	07_oeuf_2_T1	0.103	215	543	1612
07	Mobile	T1	oeuf	3	9	07_oeuf_3_T1	0.105	231	467	1614
07	Mobile	T1	veulent	1	9	07_veulent_1_T1	0.143	187	517	1594
07	Mobile	T1	veulent	2	9	07_veulent_2_T1	0.146	219	438	1650
07	Mobile	T1	veulent	3	9	07_veulent_3_T1	0.163	202	548	1616
07	Mobile	T1	débouche	1	U	07_débouche_1_T1	0.094	208	322	1050
07	Mobile	T1	débouche	2	U	07_débouche_2_T1	0.095	223	391	1151
07	Mobile	T1	débouche	3	U	07_débouche_3_T1	0.087	205	337	1122
07	Mobile	T1	fou	1	u	07_fou_1_T1	0.097	217	259	799
07	Mobile	T1	fou	2	u	07_fou_2_T1	0.101	232	262	950
07	Mobile	T1	fou	3	u	07_fou_3_T1	0.123	243	250	665
07	Mobile	T1	four	1	U	07_four_1_T1	0.241	202	228	595
07	Mobile	T1	four	2	U	07_four_2_T1	0.171	234	274	614
07	Mobile	T1	four	3	U	07_four_3_T1	0.241	207	235	612
07	Mobile	T1	gougoune	1	U	07_gougoune_1_T1	0.119	196	415	1263
07	Mobile	T1	gougoune	2	U	07_gougoune_2_T1	0.146	238	401	1227
07	Mobile	T1	gougoune	3	U	07_gougoune_3_T1	0.122	200	383	1194
07	Mobile	T1	houle	1	U	07_houle_1_T1	0.227	195	296	1187
07	Mobile	T1	houle	2	U	07_houle_2_T1	0.184	236	383	1202
07	Mobile	T1	houle	3	U	07_houle_3_T1	0.194	212	410	1155
07	Mobile	T1	rouge	1	u	07_rouge_1_T1	0.198	196	224	572
07	Mobile	T1	rouge	2	u	07_rouge_2_T1	0.142	236	249	750
07	Mobile	T1	rouge	3	u	07_rouge_3_T1	0.168	233	314	554
07	Mobile	T1	soude	1	U	07_soude_1_T1	0.181	204	330	1032
07	Mobile	T1	soude	2	U	07_soude_2_T1	0.141	231	439	1175
07	Mobile	T1	soude	3	U	07_soude_3_T1	0.194	214	410	1110
07	Mobile	T1	soupe	1	U	07_soupe_1_T1	0.071	206	390	1110
07	Mobile	T1	soupe	2	U	07_soupe_2_T1	0.093	245	268	1186
07	Mobile	T1	soupe	3	U	07_soupe_3_T1	0.087	222	472	1262
07	Mobile	T1	cellule	1	Y	07_cellule_1_T1	0.152	188	364	1868
07	Mobile	T1	cellule	2	Y	07_cellule_2_T1	0.197	226	435	1802
07	Mobile	T1	cellule	3	Y	07_cellule_3_T1	0.089	182	359	1863
07	Mobile	T1	déchu	1	y	07_déchu_1_T1	0.122	186	284	2181
07	Mobile	T1	déchu	2	y	07_déchu_2_T1	0.1	234	274	2086
07	Mobile	T1	déchu	3	y	07_déchu_3_T1	0.119	185	284	2393
07	Mobile	T1	flûte	1	Y	07_flûte_1_T1	0.062	205	426	1651
07	Mobile	T1	flûte	2	Y	07_flûte_2_T1	0.079	250	443	1782
07	Mobile	T1	flûte	3	Y	07_flûte_3_T1	0.072	215	428	1768
07	Mobile	T1	fuse	1	y	07_fuse_1_T1	0.214	204	254	2277
07	Mobile	T1	fuse	2	y	07_fuse_2_T1	0.14	234	256	2062
07	Mobile	T1	fuse	3	y	07_fuse_3_T1	0.29	198	251	2240
07	Mobile	T1	lune	1	Y	07_lune_1_T1	0.137	188	401	1665
07	Mobile	T1	lune	2	Y	07_lune_2_T1	0.114	230	437	1793
07	Mobile	T1	lune	3	Y	07_lune_3_T1	0.121	222	443	1767
07	Mobile	T1	puce	1	Y	07_puce_1_T1	0.092	180	329	1994
07	Mobile	T1	puce	2	Y	07_puce_2_T1	0.074	250	296	1823
07	Mobile	T1	puce	3	Y	07_puce_3_T1	0.101	228	441	1829
07	Mobile	T1	pur	1	Y	07_pur_1_T1	0.206	203	229	2259
07	Mobile	T1	pur	2	Y	07_pur_2_T1	0.169	252	267	1953
07	Mobile	T1	pur	3	Y	07_pur_3_T1	0.218	215	303	2245
07	Mobile	T1	élude	1	Y	07_élude_1_T1	0.17	190	241	2034
07	Mobile	T1	élude	2	Y	07_élude_2_T1	0.137	231	414	1864
07	Mobile	T1	élude	3	Y	07_élude_3_T1	0.199	185	326	1865
07	Mobile	T1	aller	1	e	07_aller_1_T1	0.118	181	261	2738
07	Mobile	T1	aller	2	e	07_aller_2_T1	0.144	219	349	2544
07	Mobile	T1	aller	3	e	07_aller_3_T1	0.124	177	338	2645
08	Mobile	T1	Pâques	1	A	08_Pâques_1_T1	0.227	151	652	1328
08	Mobile	T1	Pâques	2	A	08_Pâques_2_T1	0.271	208	808	1444
08	Mobile	T1	Pâques	3	A	08_Pâques_3_T1	0.382	216	682	1410
08	Mobile	T1	châle	1	A	08_châle_1_T1	0.254	98	699	1290
08	Mobile	T1	châle	2	A	08_châle_2_T1	0.32	214	698	1228
08	Mobile	T1	châle	3	A	08_châle_3_T1	0.288	194	723	1372
08	Mobile	T1	lâche	1	A	08_lâche_1_T1	0.239	81	688	1348
08	Mobile	T1	lâche	2	A	08_lâche_2_T1	0.341	205	735	1409
08	Mobile	T1	lâche	3	A	08_lâche_3_T1	0.359	191	726	1321
08	Mobile	T1	part	1	A	08_part_1_T1	0.186	88	696	1278
08	Mobile	T1	part	2	A	08_part_2_T1	0.268	227	684	1269
08	Mobile	T1	part	3	A	08_part_3_T1	0.312	212	698	1257
08	Mobile	T1	âge	1	A	08_âge_1_T1	0.283	91	671	1346
08	Mobile	T1	âge	2	A	08_âge_2_T1	0.325	112	670	1330
08	Mobile	T1	âge	3	A	08_âge_3_T1	0.354	205	676	1371
08	Mobile	T1	âne	1	A	08_âne_1_T1	0.3	175	676	1404
08	Mobile	T1	âne	2	A	08_âne_2_T1	0.283	220	652	1241
08	Mobile	T1	âne	3	A	08_âne_3_T1	0.233	203	586	1436
08	Mobile	T1	état	1	A	08_état_1_T1	0.137	213	733	1547
08	Mobile	T1	état	2	A	08_état_2_T1	0.148	221	717	1809
08	Mobile	T1	état	3	A	08_état_3_T1	0.176	204	766	1535
08	Mobile	T1	bec	1	E	08_bec_1_T1	0.147	99	489	2447
08	Mobile	T1	bec	2	E	08_bec_2_T1	0.176	190	560	2472
08	Mobile	T1	bec	3	E	08_bec_3_T1	0.155	210	609	2371
08	Mobile	T1	belle	1	E	08_belle_1_T1	0.161	87	598	2319
08	Mobile	T1	belle	2	E	08_belle_2_T1	0.223	216	629	2345
08	Mobile	T1	belle	3	E	08_belle_3_T1	0.187	191	578	2369
08	Mobile	T1	brève	1	E	08_brève_1_T1	0.199	94	562	2331
08	Mobile	T1	brève	2	E	08_brève_2_T1	0.325	203	590	2487
08	Mobile	T1	brève	3	E	08_brève_3_T1	0.311	201	598	2329
08	Mobile	T1	crèche	1	E	08_crèche_1_T1	0.127	NA	564	1935
08	Mobile	T1	crèche	2	E	08_crèche_2_T1	0.165	220	609	2367
08	Mobile	T1	crèche	3	E	08_crèche_3_T1	0.148	209	615	2270
08	Mobile	T1	passait	1	E	08_passait_1_T1	0.126	NA	520	2419
08	Mobile	T1	passait	2	E	08_passait_2_T1	0.186	253	500	2569
08	Mobile	T1	passait	3	E	08_passait_3_T1	0.13	290	597	2373
08	Mobile	T1	plaide	1	E	08_plaide_1_T1	0.189	190	568	2322
08	Mobile	T1	plaide	2	E	08_plaide_2_T1	0.199	217	649	2326
08	Mobile	T1	plaide	3	E	08_plaide_3_T1	0.162	200	597	2327
08	Mobile	T1	sème	1	E	08_sème_1_T1	0.105	215	629	2216
08	Mobile	T1	sème	2	E	08_sème_2_T1	0.179	113	647	2345
08	Mobile	T1	sème	3	E	08_sème_3_T1	0.164	209	626	2429
08	Mobile	T1	blague	1	a	08_blague_1_T1	0.19	175	687	1860
08	Mobile	T1	blague	2	a	08_blague_2_T1	0.248	100	823	1875
08	Mobile	T1	blague	3	a	08_blague_3_T1	0.249	207	828	2000
08	Mobile	T1	fa	1	a	08_fa_1_T1	0.197	NA	744	1651
08	Mobile	T1	fa	2	a	08_fa_2_T1	0.129	199	775	1567
08	Mobile	T1	fa	3	a	08_fa_3_T1	0.144	201	822	1656
08	Mobile	T1	face	1	a	08_face_1_T1	0.142	NA	602	1831
08	Mobile	T1	face	2	a	08_face_2_T1	0.179	222	790	1584
08	Mobile	T1	face	3	a	08_face_3_T1	0.141	188	761	1730
08	Mobile	T1	femme	1	a	08_femme_1_T1	0.109	97	757	1461
08	Mobile	T1	femme	2	a	08_femme_2_T1	0.185	213	692	1492
08	Mobile	T1	femme	3	a	08_femme_3_T1	0.171	208	669	1761
08	Mobile	T1	flaque	1	a	08_flaque_1_T1	0.122	NA	808	1824
08	Mobile	T1	flaque	2	a	08_flaque_2_T1	0.145	197	827	1817
08	Mobile	T1	flaque	3	a	08_flaque_3_T1	0.154	184	718	1906
08	Mobile	T1	page	1	a	08_page_1_T1	0.302	82	723	1868
08	Mobile	T1	page	2	a	08_page_2_T1	0.314	107	794	1770
08	Mobile	T1	page	3	a	08_page_3_T1	0.261	195	729	1778
08	Mobile	T1	prépare	1	A	08_prépare_1_T1	0.302	93	728	1429
08	Mobile	T1	prépare	2	a	08_prépare_2_T1	0.366	94	715	1370
08	Mobile	T1	prépare	3	A	08_prépare_3_T1	0.399	185	773	1443
08	Mobile	T1	pédale	1	a	08_pédale_1_T1	0.179	99	792	1812
08	Mobile	T1	pédale	2	a	08_pédale_2_T1	0.217	190	887	1713
08	Mobile	T1	pédale	3	a	08_pédale_3_T1	0.236	93	781	1744
08	Mobile	T1	bloc	1	O	08_bloc_1_T1	0.129	184	546	1659
08	Mobile	T1	bloc	2	O	08_bloc_2_T1	0.162	208	579	1814
08	Mobile	T1	bloc	3	O	08_bloc_3_T1	0.132	191	561	1531
08	Mobile	T1	blogue	1	O	08_blogue_1_T1	0.192	189	557	1724
08	Mobile	T1	blogue	2	O	08_blogue_2_T1	0.233	205	599	1517
08	Mobile	T1	blogue	3	O	08_blogue_3_T1	0.271	205	603	1638
08	Mobile	T1	bosse	1	O	08_bosse_1_T1	0.145	NA	528	1472
08	Mobile	T1	bosse	2	O	08_bosse_2_T1	0.18	222	569	1265
08	Mobile	T1	bosse	3	O	08_bosse_3_T1	0.162	208	598	1426
08	Mobile	T1	pomme	1	O	08_pomme_1_T1	0.113	166	651	1438
08	Mobile	T1	pomme	2	O	08_pomme_2_T1	0.156	229	662	1168
08	Mobile	T1	pomme	3	O	08_pomme_3_T1	0.141	213	633	1402
08	Mobile	T1	porc	1	O	08_porc_1_T1	0.307	86	659	1039
08	Mobile	T1	porc	2	O	08_porc_2_T1	0.352	99	599	1044
08	Mobile	T1	porc	3	O	08_porc_3_T1	0.397	213	636	1180
08	Mobile	T1	toge	1	O	08_toge_1_T1	0.274	99	572	1688
08	Mobile	T1	toge	2	O	08_toge_2_T1	0.296	195	569	1471
08	Mobile	T1	toge	3	O	08_toge_3_T1	0.289	208	607	1514
08	Mobile	T1	école	1	O	08_école_1_T1	0.126	186	557	1517
08	Mobile	T1	école	2	O	08_école_2_T1	0.147	198	582	1444
08	Mobile	T1	école	3	O	08_école_3_T1	0.165	190	567	1365
08	Mobile	T1	creuse	1	2	08_creuse_1_T1	0.297	88	433	1739
08	Mobile	T1	creuse	2	2	08_creuse_2_T1	0.287	211	529	1695
08	Mobile	T1	creuse	3	2	08_creuse_3_T1	0.361	209	451	1807
08	Mobile	T1	jeûne	1	2	08_jeûne_1_T1	0.215	190	565	1780
08	Mobile	T1	jeûne	2	2	08_jeûne_2_T1	0.247	218	629	1630
08	Mobile	T1	jeûne	3	9	08_jeûne_3_T1	0.177	205	603	1857
08	Mobile	T1	voeu	1	2	08_voeu_1_T1	0.173	195	420	1503
08	Mobile	T1	voeu	2	2	08_voeu_2_T1	0.144	211	423	1316
08	Mobile	T1	voeu	3	2	08_voeu_3_T1	0.2	200	406	1619
08	Mobile	T1	chétive	1	i	08_chétive_1_T1	0.207	192	345	2858
08	Mobile	T1	chétive	2	i	08_chétive_2_T1	0.256	212	393	2859
08	Mobile	T1	chétive	3	i	08_chétive_3_T1	0.225	189	342	2838
08	Mobile	T1	désir	1	I	08_désir_1_T1	0.232	NA	376	2699
08	Mobile	T1	désir	2	I	08_désir_2_T1	0.273	198	396	2751
08	Mobile	T1	désir	3	I	08_désir_3_T1	0.343	179	393	2779
08	Mobile	T1	figue	1	I	08_figue_1_T1	0.165	85	356	2781
08	Mobile	T1	figue	2	I	08_figue_2_T1	0.189	111	395	2713
08	Mobile	T1	figue	3	I	08_figue_3_T1	0.212	224	434	2821
08	Mobile	T1	friche	1	I	08_friche_1_T1	0.086	215	452	2456
08	Mobile	T1	friche	2	I	08_friche_2_T1	0.107	225	453	2705
08	Mobile	T1	friche	3	I	08_friche_3_T1	0.137	213	439	2534
08	Mobile	T1	frime	1	I	08_frime_1_T1	0.097	198	451	2392
08	Mobile	T1	frime	2	I	08_frime_2_T1	0.136	211	564	2564
08	Mobile	T1	frime	3	I	08_frime_3_T1	0.171	188	454	2598
08	Mobile	T1	frite	1	I	08_frite_1_T1	0.093	165	458	2480
08	Mobile	T1	frite	2	I	08_frite_2_T1	0.116	222	449	2337
08	Mobile	T1	frite	3	I	08_frite_3_T1	0.115	187	430	2597
08	Mobile	T1	pile	1	I	08_pile_1_T1	0.117	186	414	2466
08	Mobile	T1	pile	2	I	08_pile_2_T1	0.154	246	397	2479
08	Mobile	T1	pile	3	I	08_pile_3_T1	0.157	104	425	2442
08	Mobile	T1	vie	1	i	08_vie_1_T1	0.087	158	419	2639
08	Mobile	T1	vie	2	i	08_vie_2_T1	0.147	245	252	2614
08	Mobile	T1	vie	3	i	08_vie_3_T1	0.172	200	338	2782
08	Mobile	T1	aube	1	o	08_aube_1_T1	0.184	95	507	717
08	Mobile	T1	aube	2	o	08_aube_2_T1	0.295	199	491	849
08	Mobile	T1	aube	3	o	08_aube_3_T1	0.306	210	447	693
08	Mobile	T1	chose	1	o	08_chose_1_T1	0.239	217	378	874
08	Mobile	T1	chose	2	o	08_chose_2_T1	0.336	201	516	924
08	Mobile	T1	chose	3	o	08_chose_3_T1	0.44	103	420	815
08	Mobile	T1	drôle	1	o	08_drôle_1_T1	0.218	187	459	641
08	Mobile	T1	drôle	2	o	08_drôle_2_T1	0.23	234	608	1094
08	Mobile	T1	drôle	3	o	08_drôle_3_T1	0.21	196	554	846
08	Mobile	T1	fosse	1	o	08_fosse_1_T1	0.246	174	408	819
08	Mobile	T1	fosse	2	o	08_fosse_2_T1	0.228	101	529	1189
08	Mobile	T1	fosse	3	O	08_fosse_3_T1	0.132	181	526	1415
08	Mobile	T1	jaune	1	o	08_jaune_1_T1	0.174	201	589	842
08	Mobile	T1	jaune	2	o	08_jaune_2_T1	0.216	200	585	958
08	Mobile	T1	jaune	3	o	08_jaune_3_T1	0.282	221	637	1089
08	Mobile	T1	peau	1	o	08_peau_1_T1	0.121	NA	324	631
08	Mobile	T1	peau	2	o	08_peau_2_T1	0.157	199	396	769
08	Mobile	T1	peau	3	o	08_peau_3_T1	0.179	196	410	763
08	Mobile	T1	rauque	1	o	08_rauque_1_T1	0.143	91	508	753
08	Mobile	T1	rauque	2	o	08_rauque_2_T1	0.298	203	421	696
08	Mobile	T1	rauque	3	o	08_rauque_3_T1	0.259	192	543	965
08	Mobile	T1	beurre	1	9	08_beurre_1_T1	0.279	182	708	1726
08	Mobile	T1	beurre	2	9	08_beurre_2_T1	0.337	200	600	1544
08	Mobile	T1	beurre	3	9	08_beurre_3_T1	0.336	190	623	1588
08	Mobile	T1	jeune	1	9	08_jeune_1_T1	0.153	180	587	1681
08	Mobile	T1	jeune	2	2	08_jeune_2_T1	0.245	201	574	1497
08	Mobile	T1	jeune	3	9	08_jeune_3_T1	0.169	193	579	1954
08	Mobile	T1	le	1	9	08_le_1_T1	0.086	154	475	2006
08	Mobile	T1	le	2	9	08_le_2_T1	0.182	196	469	2015
08	Mobile	T1	le	3	9	08_le_3_T1	0.149	184	515	2051
08	Mobile	T1	neuve	1	9	08_neuve_1_T1	0.266	156	608	1793
08	Mobile	T1	neuve	2	9	08_neuve_2_T1	0.258	218	609	1864
08	Mobile	T1	neuve	3	9	08_neuve_3_T1	0.3	191	571	1845
08	Mobile	T1	oeuf	1	9	08_oeuf_1_T1	0.124	177	507	1859
08	Mobile	T1	oeuf	2	9	08_oeuf_2_T1	0.164	223	564	1935
08	Mobile	T1	oeuf	3	9	08_oeuf_3_T1	0.125	215	592	2019
08	Mobile	T1	veulent	1	9	08_veulent_1_T1	0.17	169	546	1802
08	Mobile	T1	veulent	2	9	08_veulent_2_T1	0.204	210	625	1914
08	Mobile	T1	veulent	3	9	08_veulent_3_T1	0.202	198	590	1834
08	Mobile	T1	débouche	1	U	08_débouche_1_T1	0.121	193	387	1375
08	Mobile	T1	débouche	2	U	08_débouche_2_T1	0.145	206	406	1180
08	Mobile	T1	débouche	3	U	08_débouche_3_T1	0.158	209	396	1231
08	Mobile	T1	fou	1	u	08_fou_1_T1	0.105	231	250	610
08	Mobile	T1	fou	2	u	08_fou_2_T1	0.13	246	253	724
08	Mobile	T1	fou	3	u	08_fou_3_T1	0.178	228	278	689
08	Mobile	T1	four	1	U	08_four_1_T1	0.172	NA	357	679
08	Mobile	T1	four	2	U	08_four_2_T1	0.32	211	411	791
08	Mobile	T1	four	3	U	08_four_3_T1	0.275	189	387	729
08	Mobile	T1	gougoune	1	U	08_gougoune_1_T1	0.131	167	388	1412
08	Mobile	T1	gougoune	2	U	08_gougoune_2_T1	0.153	214	435	1300
08	Mobile	T1	gougoune	3	U	08_gougoune_3_T1	0.204	201	541	1245
08	Mobile	T1	houle	1	U	08_houle_1_T1	0.167	203	403	843
08	Mobile	T1	houle	2	U	08_houle_2_T1	0.203	242	314	908
08	Mobile	T1	houle	3	U	08_houle_3_T1	0.201	207	436	1505
08	Mobile	T1	rouge	1	u	08_rouge_1_T1	0.252	177	299	565
08	Mobile	T1	rouge	2	u	08_rouge_2_T1	0.213	261	280	667
08	Mobile	T1	rouge	3	u	08_rouge_3_T1	0.284	215	387	589
08	Mobile	T1	soude	1	U	08_soude_1_T1	0.099	226	451	1440
08	Mobile	T1	soude	2	U	08_soude_2_T1	0.151	214	428	1367
08	Mobile	T1	soude	3	U	08_soude_3_T1	0.167	232	449	1461
08	Mobile	T1	soupe	1	U	08_soupe_1_T1	0.107	NA	363	1412
08	Mobile	T1	soupe	2	U	08_soupe_2_T1	0.103	245	341	1220
08	Mobile	T1	soupe	3	U	08_soupe_3_T1	0.125	233	407	1427
08	Mobile	T1	cellule	1	Y	08_cellule_1_T1	0.127	158	399	1998
08	Mobile	T1	cellule	2	Y	08_cellule_2_T1	0.143	198	396	1871
08	Mobile	T1	cellule	3	Y	08_cellule_3_T1	0.138	209	421	2051
08	Mobile	T1	déchu	1	y	08_déchu_1_T1	0.131	174	349	2379
08	Mobile	T1	déchu	2	y	08_déchu_2_T1	0.107	197	350	1924
08	Mobile	T1	déchu	3	y	08_déchu_3_T1	0.137	202	375	1981
08	Mobile	T1	flûte	1	Y	08_flûte_1_T1	0.101	178	374	1880
08	Mobile	T1	flûte	2	Y	08_flûte_2_T1	0.124	216	431	1910
08	Mobile	T1	flûte	3	Y	08_flûte_3_T1	0.129	237	423	1958
08	Mobile	T1	fuse	1	y	08_fuse_1_T1	0.216	106	437	2414
08	Mobile	T1	fuse	2	y	08_fuse_2_T1	0.208	221	424	2293
08	Mobile	T1	fuse	3	y	08_fuse_3_T1	0.378	196	397	2178
08	Mobile	T1	lune	1	Y	08_lune_1_T1	0.123	98	475	1901
08	Mobile	T1	lune	2	Y	08_lune_2_T1	0.169	217	428	1969
08	Mobile	T1	lune	3	Y	08_lune_3_T1	0.17	215	449	2019
08	Mobile	T1	puce	1	Y	08_puce_1_T1	0.101	NA	378	2182
08	Mobile	T1	puce	2	Y	08_puce_2_T1	0.14	209	418	2008
08	Mobile	T1	puce	3	Y	08_puce_3_T1	0.134	224	448	2144
08	Mobile	T1	pur	1	Y	08_pur_1_T1	0.298	NA	448	1483
08	Mobile	T1	pur	2	Y	08_pur_2_T1	0.194	259	482	1549
08	Mobile	T1	pur	3	Y	08_pur_3_T1	0.266	231	426	1702
08	Mobile	T1	élude	1	Y	08_élude_1_T1	0.14	186	377	2216
08	Mobile	T1	élude	2	Y	08_élude_2_T1	0.153	196	390	1987
08	Mobile	T1	élude	3	Y	08_élude_3_T1	0.16	207	413	2062
08	Mobile	T1	aller	1	e	08_aller_1_T1	0.156	106	248	2373
08	Mobile	T1	aller	2	e	08_aller_2_T1	0.187	92	363	2838
08	Mobile	T1	aller	3	e	08_aller_3_T1	0.158	195	337	2861
09	Mobile	T1	Pâques	1	A	09_Pâques_1_T1	0.141	181	585	1276
09	Mobile	T1	Pâques	2	A	09_Pâques_2_T1	0.174	230	718	1154
09	Mobile	T1	Pâques	3	A	09_Pâques_3_T1	0.161	212	730	1301
09	Mobile	T1	châle	1	A	09_châle_1_T1	0.238	186	670	1257
09	Mobile	T1	châle	2	A	09_châle_2_T1	0.273	251	754	1178
09	Mobile	T1	châle	3	A	09_châle_3_T1	0.191	202	656	1192
09	Mobile	T1	lâche	1	A	09_lâche_1_T1	0.22	182	621	1262
09	Mobile	T1	lâche	2	A	09_lâche_2_T1	0.192	220	812	1186
09	Mobile	T1	lâche	3	A	09_lâche_3_T1	0.164	197	752	1347
09	Mobile	T1	part	1	A	09_part_1_T1	0.155	91	600	1003
09	Mobile	T1	part	2	A	09_part_2_T1	0.248	244	812	1246
09	Mobile	T1	part	3	A	09_part_3_T1	0.22	201	728	1200
09	Mobile	T1	âge	1	A	09_âge_1_T1	0.158	91	732	1387
09	Mobile	T1	âge	2	A	09_âge_2_T1	0.243	235	842	1357
09	Mobile	T1	âge	3	A	09_âge_3_T1	0.231	211	678	1297
09	Mobile	T1	âne	1	A	09_âne_1_T1	0.169	173	703	1322
09	Mobile	T1	âne	2	A	09_âne_2_T1	0.165	229	857	1160
09	Mobile	T1	âne	3	A	09_âne_3_T1	0.203	206	834	1306
09	Mobile	T1	état	1	A	09_état_1_T1	0.134	184	532	1598
09	Mobile	T1	état	2	A	09_état_2_T1	0.142	244	718	1538
09	Mobile	T1	état	3	A	09_état_3_T1	0.136	184	611	1551
09	Mobile	T1	bec	1	E	09_bec_1_T1	0.118	204	594	1949
09	Mobile	T1	bec	2	E	09_bec_2_T1	0.125	235	649	1973
09	Mobile	T1	bec	3	E	09_bec_3_T1	0.131	212	626	2184
09	Mobile	T1	belle	1	E	09_belle_1_T1	0.129	183	546	1886
09	Mobile	T1	belle	2	E	09_belle_2_T1	0.186	224	676	1898
09	Mobile	T1	belle	3	E	09_belle_3_T1	0.151	214	647	1861
09	Mobile	T1	brève	1	E	09_brève_1_T1	0.162	192	616	1768
09	Mobile	T1	brève	2	E	09_brève_2_T1	0.159	238	710	1878
09	Mobile	T1	brève	3	E	09_brève_3_T1	0.192	213	642	1891
09	Mobile	T1	crèche	1	E	09_crèche_1_T1	0.087	202	591	1858
09	Mobile	T1	crèche	2	E	09_crèche_2_T1	0.132	237	679	1981
09	Mobile	T1	crèche	3	E	09_crèche_3_T1	0.083	220	629	2224
09	Mobile	T1	passait	1	E	09_passait_1_T1	0.116	180	509	2120
09	Mobile	T1	passait	2	E	09_passait_2_T1	0.158	243	639	1909
09	Mobile	T1	passait	3	E	09_passait_3_T1	0.106	194	535	2156
09	Mobile	T1	plaide	1	E	09_plaide_1_T1	0.125	95	565	1970
09	Mobile	T1	plaide	2	E	09_plaide_2_T1	0.151	238	703	1930
09	Mobile	T1	plaide	3	E	09_plaide_3_T1	0.112	219	654	2044
09	Mobile	T1	sème	1	E	09_sème_1_T1	0.092	200	642	1803
09	Mobile	T1	sème	2	E	09_sème_2_T1	0.131	234	631	1887
09	Mobile	T1	sème	3	E	09_sème_3_T1	0.108	222	681	1950
09	Mobile	T1	blague	1	a	09_blague_1_T1	0.123	173	662	1774
09	Mobile	T1	blague	2	a	09_blague_2_T1	0.158	218	908	1597
09	Mobile	T1	blague	3	a	09_blague_3_T1	0.145	210	743	1826
09	Mobile	T1	fa	1	a	09_fa_1_T1	0.13	190	677	1721
09	Mobile	T1	fa	2	a	09_fa_2_T1	0.144	235	858	1571
09	Mobile	T1	fa	3	a	09_fa_3_T1	0.125	206	858	1620
09	Mobile	T1	face	1	a	09_face_1_T1	0.1	179	577	1618
09	Mobile	T1	face	2	a	09_face_2_T1	0.128	240	780	1663
09	Mobile	T1	face	3	a	09_face_3_T1	0.148	220	810	1672
09	Mobile	T1	femme	1	a	09_femme_1_T1	0.118	194	813	1541
09	Mobile	T1	femme	2	a	09_femme_2_T1	0.117	224	904	1526
09	Mobile	T1	femme	3	a	09_femme_3_T1	0.117	211	784	1596
09	Mobile	T1	flaque	1	a	09_flaque_1_T1	0.089	185	688	1731
09	Mobile	T1	flaque	2	a	09_flaque_2_T1	0.104	240	850	1670
09	Mobile	T1	flaque	3	a	09_flaque_3_T1	0.089	200	755	1745
09	Mobile	T1	page	1	a	09_page_1_T1	0.156	186	645	1588
09	Mobile	T1	page	2	a	09_page_2_T1	0.241	243	791	1660
09	Mobile	T1	page	3	a	09_page_3_T1	0.235	197	780	1759
09	Mobile	T1	prépare	1	A	09_prépare_1_T1	0.15	174	692	1183
09	Mobile	T1	prépare	2	A	09_prépare_2_T1	0.253	246	758	1390
09	Mobile	T1	prépare	3	a	09_prépare_3_T1	0.154	187	865	1498
09	Mobile	T1	pédale	1	a	09_pédale_1_T1	0.207	163	761	1623
09	Mobile	T1	pédale	2	a	09_pédale_2_T1	0.182	234	793	1641
09	Mobile	T1	pédale	3	a	09_pédale_3_T1	0.169	183	778	1611
09	Mobile	T1	bloc	1	O	09_bloc_1_T1	0.106	194	583	1602
09	Mobile	T1	bloc	2	O	09_bloc_2_T1	0.117	238	718	1638
09	Mobile	T1	bloc	3	O	09_bloc_3_T1	0.119	208	626	1656
09	Mobile	T1	blogue	1	O	09_blogue_1_T1	0.13	188	561	1729
09	Mobile	T1	blogue	2	O	09_blogue_2_T1	0.165	244	715	1441
09	Mobile	T1	blogue	3	O	09_blogue_3_T1	0.141	211	633	1641
09	Mobile	T1	bosse	1	O	09_bosse_1_T1	0.139	185	552	1511
09	Mobile	T1	bosse	2	O	09_bosse_2_T1	0.141	229	651	1243
09	Mobile	T1	bosse	3	O	09_bosse_3_T1	0.125	197	585	1363
09	Mobile	T1	pomme	1	O	09_pomme_1_T1	0.091	182	558	1405
09	Mobile	T1	pomme	2	O	09_pomme_2_T1	0.129	238	684	1199
09	Mobile	T1	pomme	3	O	09_pomme_3_T1	0.145	216	652	1263
09	Mobile	T1	porc	1	O	09_porc_1_T1	0.198	179	712	937
09	Mobile	T1	porc	2	O	09_porc_2_T1	0.223	241	738	1178
09	Mobile	T1	porc	3	O	09_porc_3_T1	0.241	194	725	1070
09	Mobile	T1	toge	1	O	09_toge_1_T1	0.193	201	587	1575
09	Mobile	T1	toge	2	O	09_toge_2_T1	0.21	251	671	1451
09	Mobile	T1	toge	3	O	09_toge_3_T1	0.203	214	628	1659
09	Mobile	T1	école	1	O	09_école_1_T1	0.108	176	573	1699
09	Mobile	T1	école	2	O	09_école_2_T1	0.159	243	726	1560
09	Mobile	T1	école	3	O	09_école_3_T1	0.148	187	610	1326
09	Mobile	T1	creuse	1	2	09_creuse_1_T1	0.156	187	531	1673
09	Mobile	T1	creuse	2	2	09_creuse_2_T1	0.166	236	516	1686
09	Mobile	T1	creuse	3	2	09_creuse_3_T1	0.178	212	566	1801
09	Mobile	T1	jeûne	1	2	09_jeûne_1_T1	0.159	187	590	1740
09	Mobile	T1	jeûne	2	2	09_jeûne_2_T1	0.185	235	564	1749
09	Mobile	T1	jeûne	3	2	09_jeûne_3_T1	0.131	219	710	1640
09	Mobile	T1	voeu	1	2	09_voeu_1_T1	0.164	193	484	1572
09	Mobile	T1	voeu	2	2	09_voeu_2_T1	0.141	257	503	1532
09	Mobile	T1	voeu	3	2	09_voeu_3_T1	0.103	212	476	1543
09	Mobile	T1	chétive	1	i	09_chétive_1_T1	0.16	187	337	2551
09	Mobile	T1	chétive	2	i	09_chétive_2_T1	0.185	255	399	2305
09	Mobile	T1	chétive	3	i	09_chétive_3_T1	0.154	215	426	2355
09	Mobile	T1	désir	1	I	09_désir_1_T1	0.116	174	490	1848
09	Mobile	T1	désir	2	I	09_désir_2_T1	0.153	249	480	2092
09	Mobile	T1	désir	3	I	09_désir_3_T1	0.182	193	407	2333
09	Mobile	T1	figue	1	I	09_figue_1_T1	0.088	201	409	2258
09	Mobile	T1	figue	2	I	09_figue_2_T1	0.127	278	556	2164
09	Mobile	T1	figue	3	I	09_figue_3_T1	0.105	257	449	2220
09	Mobile	T1	friche	1	I	09_friche_1_T1	0.078	216	444	2153
09	Mobile	T1	friche	2	I	09_friche_2_T1	0.096	262	508	2679
09	Mobile	T1	friche	3	I	09_friche_3_T1	0.082	235	442	2277
09	Mobile	T1	frime	1	I	09_frime_1_T1	0.142	196	562	1885
09	Mobile	T1	frime	2	I	09_frime_2_T1	0.111	267	520	2287
09	Mobile	T1	frime	3	I	09_frime_3_T1	0.083	224	647	2073
09	Mobile	T1	frite	1	I	09_frite_1_T1	0.092	194	525	1703
09	Mobile	T1	frite	2	I	09_frite_2_T1	0.099	260	524	1722
09	Mobile	T1	frite	3	I	09_frite_3_T1	0.106	260	501	1964
09	Mobile	T1	pile	1	I	09_pile_1_T1	0.143	192	471	1925
09	Mobile	T1	pile	2	I	09_pile_2_T1	0.13	253	499	2307
09	Mobile	T1	pile	3	I	09_pile_3_T1	0.12	251	427	2112
09	Mobile	T1	vie	1	i	09_vie_1_T1	0.122	192	356	2511
09	Mobile	T1	vie	2	i	09_vie_2_T1	0.114	245	315	2466
09	Mobile	T1	vie	3	i	09_vie_3_T1	0.12	219	453	2657
09	Mobile	T1	aube	1	o	09_aube_1_T1	0.13	187	497	1024
09	Mobile	T1	aube	2	o	09_aube_2_T1	0.168	235	544	916
09	Mobile	T1	aube	3	o	09_aube_3_T1	0.163	232	664	988
09	Mobile	T1	chose	1	o	09_chose_1_T1	0.166	87	477	1150
09	Mobile	T1	chose	2	o	09_chose_2_T1	0.203	255	495	869
09	Mobile	T1	chose	3	o	09_chose_3_T1	0.206	207	607	1077
09	Mobile	T1	drôle	1	o	09_drôle_1_T1	0.146	178	432	828
09	Mobile	T1	drôle	2	o	09_drôle_2_T1	0.19	235	572	928
09	Mobile	T1	drôle	3	o	09_drôle_3_T1	0.232	197	489	982
09	Mobile	T1	fosse	1	o	09_fosse_1_T1	0.156	200	508	953
09	Mobile	T1	fosse	2	o	09_fosse_2_T1	0.203	242	508	977
09	Mobile	T1	fosse	3	o	09_fosse_3_T1	0.214	215	526	864
09	Mobile	T1	jaune	1	o	09_jaune_1_T1	0.127	186	609	1495
09	Mobile	T1	jaune	2	o	09_jaune_2_T1	0.148	237	745	1265
09	Mobile	T1	jaune	3	o	09_jaune_3_T1	0.182	203	712	1738
09	Mobile	T1	peau	1	o	09_peau_1_T1	0.114	89	395	734
09	Mobile	T1	peau	2	o	09_peau_2_T1	0.15	257	445	765
09	Mobile	T1	peau	3	o	09_peau_3_T1	0.116	235	428	717
09	Mobile	T1	rauque	1	o	09_rauque_1_T1	0.164	187	503	742
09	Mobile	T1	rauque	2	o	09_rauque_2_T1	0.168	219	653	1096
09	Mobile	T1	rauque	3	o	09_rauque_3_T1	0.15	222	647	1089
09	Mobile	T1	beurre	1	9	09_beurre_1_T1	0.221	181	689	1262
09	Mobile	T1	beurre	2	9	09_beurre_2_T1	0.279	225	784	1183
09	Mobile	T1	beurre	3	9	09_beurre_3_T1	0.244	206	674	1316
09	Mobile	T1	jeune	1	9	09_jeune_1_T1	0.102	175	511	1606
09	Mobile	T1	jeune	2	9	09_jeune_2_T1	0.129	235	605	1862
09	Mobile	T1	jeune	3	9	09_jeune_3_T1	0.133	233	724	1710
09	Mobile	T1	le	1	9	09_le_1_T1	0.096	174	452	1887
09	Mobile	T1	le	2	9	09_le_2_T1	0.154	239	589	1811
09	Mobile	T1	le	3	9	09_le_3_T1	0.131	211	614	1889
09	Mobile	T1	neuve	1	9	09_neuve_1_T1	0.149	184	567	1735
09	Mobile	T1	neuve	2	9	09_neuve_2_T1	0.17	238	707	1876
09	Mobile	T1	neuve	3	9	09_neuve_3_T1	0.149	205	618	1787
09	Mobile	T1	oeuf	1	9	09_oeuf_1_T1	0.106	185	539	1823
09	Mobile	T1	oeuf	2	9	09_oeuf_2_T1	0.149	250	617	1698
09	Mobile	T1	oeuf	3	9	09_oeuf_3_T1	0.099	225	653	1810
09	Mobile	T1	veulent	1	9	09_veulent_1_T1	0.151	185	555	1730
09	Mobile	T1	veulent	2	9	09_veulent_2_T1	0.142	244	701	1741
09	Mobile	T1	veulent	3	9	09_veulent_3_T1	0.178	211	632	1701
09	Mobile	T1	débouche	1	U	09_débouche_1_T1	0.098	181	362	1097
09	Mobile	T1	débouche	2	U	09_débouche_2_T1	0.095	257	494	1191
09	Mobile	T1	débouche	3	U	09_débouche_3_T1	0.112	218	432	1088
09	Mobile	T1	fou	1	u	09_fou_1_T1	0.126	189	215	635
09	Mobile	T1	fou	2	u	09_fou_2_T1	0.135	277	452	835
09	Mobile	T1	fou	3	u	09_fou_3_T1	0.114	126	298	813
09	Mobile	T1	four	1	U	09_four_1_T1	0.156	183	494	823
09	Mobile	T1	four	2	U	09_four_2_T1	0.15	252	474	753
09	Mobile	T1	four	3	U	09_four_3_T1	0.227	219	443	720
09	Mobile	T1	gougoune	1	U	09_gougoune_1_T1	0.125	202	432	1475
09	Mobile	T1	gougoune	2	U	09_gougoune_2_T1	0.124	259	513	1426
09	Mobile	T1	gougoune	3	U	09_gougoune_3_T1	0.098	220	455	1547
09	Mobile	T1	houle	1	U	09_houle_1_T1	0.156	197	402	927
09	Mobile	T1	houle	2	U	09_houle_2_T1	0.162	262	465	823
09	Mobile	T1	houle	3	U	09_houle_3_T1	0.145	233	456	1013
09	Mobile	T1	rouge	1	u	09_rouge_1_T1	0.197	184	263	684
09	Mobile	T1	rouge	2	u	09_rouge_2_T1	0.18	269	478	817
09	Mobile	T1	rouge	3	u	09_rouge_3_T1	0.179	259	329	761
09	Mobile	T1	soude	1	U	09_soude_1_T1	0.111	198	446	1606
09	Mobile	T1	soude	2	U	09_soude_2_T1	0.117	250	478	1270
09	Mobile	T1	soude	3	U	09_soude_3_T1	0.091	225	458	1469
09	Mobile	T1	soupe	1	U	09_soupe_1_T1	0.066	201	397	1423
09	Mobile	T1	soupe	2	U	09_soupe_2_T1	0.109	277	545	1174
09	Mobile	T1	soupe	3	U	09_soupe_3_T1	0.104	256	490	1318
09	Mobile	T1	cellule	1	Y	09_cellule_1_T1	0.169	90	424	1811
09	Mobile	T1	cellule	2	Y	09_cellule_2_T1	0.14	252	495	1785
09	Mobile	T1	cellule	3	Y	09_cellule_3_T1	0.123	176	406	1949
09	Mobile	T1	déchu	1	y	09_déchu_1_T1	0.101	192	264	1880
09	Mobile	T1	déchu	2	y	09_déchu_2_T1	0.12	257	320	2012
09	Mobile	T1	déchu	3	y	09_déchu_3_T1	0.097	202	380	2092
09	Mobile	T1	flûte	1	Y	09_flûte_1_T1	0.104	216	483	1769
09	Mobile	T1	flûte	2	Y	09_flûte_2_T1	0.126	253	504	1811
09	Mobile	T1	flûte	3	Y	09_flûte_3_T1	0.122	235	434	1770
09	Mobile	T1	fuse	1	y	09_fuse_1_T1	0.131	220	424	1852
09	Mobile	T1	fuse	2	y	09_fuse_2_T1	0.15	258	454	1557
09	Mobile	T1	fuse	3	y	09_fuse_3_T1	0.164	221	437	1766
09	Mobile	T1	lune	1	Y	09_lune_1_T1	0.111	176	500	1853
09	Mobile	T1	lune	2	Y	09_lune_2_T1	0.114	243	487	1869
09	Mobile	T1	lune	3	Y	09_lune_3_T1	0.105	205	573	2007
09	Mobile	T1	puce	1	Y	09_puce_1_T1	0.088	199	397	1810
09	Mobile	T1	puce	2	Y	09_puce_2_T1	0.094	256	457	1842
09	Mobile	T1	puce	3	Y	09_puce_3_T1	0.086	238	422	2054
09	Mobile	T1	pur	1	Y	09_pur_1_T1	0.219	196	370	1497
09	Mobile	T1	pur	2	Y	09_pur_2_T1	0.167	277	547	1679
09	Mobile	T1	pur	3	Y	09_pur_3_T1	0.202	249	419	1749
09	Mobile	T1	élude	1	Y	09_élude_1_T1	0.166	209	422	1962
09	Mobile	T1	élude	2	Y	09_élude_2_T1	0.113	256	484	1800
09	Mobile	T1	élude	3	Y	09_élude_3_T1	0.142	210	456	1979
09	Mobile	T1	aller	1	e	09_aller_1_T1	0.08	179	396	2489
09	Mobile	T1	aller	2	e	09_aller_2_T1	0.119	255	432	2355
09	Mobile	T1	aller	3	e	09_aller_3_T1	0.078	178	369	2412
10	Mobile	T1	Pâques	1	A	10_Pâques_1_T1	0.113	95	684	1160
10	Mobile	T1	Pâques	2	A	10_Pâques_2_T1	0.245	209	638	884
10	Mobile	T1	Pâques	3	A	10_Pâques_3_T1	0.273	199	553	1203
10	Mobile	T1	châle	1	A	10_châle_1_T1	0.238	182	592	1021
10	Mobile	T1	châle	2	A	10_châle_2_T1	0.211	209	634	846
10	Mobile	T1	châle	3	A	10_châle_3_T1	0.309	197	568	1068
10	Mobile	T1	lâche	1	A	10_lâche_1_T1	0.282	178	519	984
10	Mobile	T1	lâche	2	A	10_lâche_2_T1	0.253	206	634	1190
10	Mobile	T1	lâche	3	A	10_lâche_3_T1	0.23	197	658	1094
10	Mobile	T1	part	1	A	10_part_1_T1	0.205	206	651	1128
10	Mobile	T1	part	2	A	10_part_2_T1	0.215	202	624	1050
10	Mobile	T1	part	3	A	10_part_3_T1	0.224	194	714	1156
10	Mobile	T1	âge	1	A	10_âge_1_T1	0.279	189	505	1052
10	Mobile	T1	âge	2	A	10_âge_2_T1	0.308	206	603	848
10	Mobile	T1	âge	3	A	10_âge_3_T1	0.284	198	590	1114
10	Mobile	T1	âne	1	A	10_âne_1_T1	0.093	190	521	1168
10	Mobile	T1	âne	2	A	10_âne_2_T1	0.228	201	572	1004
10	Mobile	T1	âne	3	A	10_âne_3_T1	0.275	207	658	962
10	Mobile	T1	état	1	A	10_état_1_T1	0.154	NA	822	1776
10	Mobile	T1	état	2	A	10_état_2_T1	0.192	196	919	1559
10	Mobile	T1	état	3	A	10_état_3_T1	0.164	238	955	1689
10	Mobile	T1	bec	1	E	10_bec_1_T1	0.144	239	503	2293
10	Mobile	T1	bec	2	E	10_bec_2_T1	0.171	198	581	2280
10	Mobile	T1	bec	3	E	10_bec_3_T1	0.188	268	525	2300
10	Mobile	T1	belle	1	E	10_belle_1_T1	0.213	184	556	2098
10	Mobile	T1	belle	2	E	10_belle_2_T1	0.21	210	598	1898
10	Mobile	T1	belle	3	E	10_belle_3_T1	0.259	201	591	2029
10	Mobile	T1	brève	1	E	10_brève_1_T1	0.248	185	552	1953
10	Mobile	T1	brève	2	E	10_brève_2_T1	0.221	221	620	1997
10	Mobile	T1	brève	3	E	10_brève_3_T1	0.306	194	564	2024
10	Mobile	T1	crèche	1	E	10_crèche_1_T1	0.115	111	541	2195
10	Mobile	T1	crèche	2	E	10_crèche_2_T1	0.136	224	630	1974
10	Mobile	T1	crèche	3	E	10_crèche_3_T1	0.188	195	582	2017
10	Mobile	T1	passait	1	E	10_passait_1_T1	0.17	202	361	2211
10	Mobile	T1	passait	2	E	10_passait_2_T1	0.186	214	545	2144
10	Mobile	T1	passait	3	E	10_passait_3_T1	0.105	261	489	2147
10	Mobile	T1	plaide	2	E	10_plaide_2_T1	0.178	210	626	2115
10	Mobile	T1	plaide	3	E	10_plaide_3_T1	0.215	196	568	2186
10	Mobile	T1	sème	1	E	10_sème_1_T1	0.118	197	586	2013
10	Mobile	T1	sème	2	E	10_sème_2_T1	0.141	226	677	2030
10	Mobile	T1	sème	3	E	10_sème_3_T1	0.193	209	604	2055
10	Mobile	T1	blague	1	a	10_blague_1_T1	0.186	174	783	1767
10	Mobile	T1	blague	2	a	10_blague_2_T1	0.195	210	826	1777
10	Mobile	T1	blague	3	a	10_blague_3_T1	0.243	193	869	1761
10	Mobile	T1	fa	1	a	10_fa_1_T1	0.159	102	824	1547
10	Mobile	T1	fa	2	a	10_fa_2_T1	0.198	203	909	1722
10	Mobile	T1	fa	3	a	10_fa_3_T1	0.147	198	880	1442
10	Mobile	T1	face	1	a	10_face_1_T1	0.134	95	917	1698
10	Mobile	T1	face	2	a	10_face_2_T1	0.153	195	909	1771
10	Mobile	T1	face	3	a	10_face_3_T1	0.098	235	799	1430
10	Mobile	T1	femme	1	a	10_femme_1_T1	0.19	93	890	1392
10	Mobile	T1	femme	2	a	10_femme_2_T1	0.128	217	751	1029
10	Mobile	T1	femme	3	a	10_femme_3_T1	0.228	208	825	1537
10	Mobile	T1	flaque	1	a	10_flaque_1_T1	0.142	NA	915	1869
10	Mobile	T1	flaque	2	a	10_flaque_2_T1	0.118	216	756	1812
10	Mobile	T1	flaque	3	a	10_flaque_3_T1	0.158	103	842	1796
10	Mobile	T1	page	1	a	10_page_1_T1	0.22	219	853	1505
10	Mobile	T1	page	2	a	10_page_2_T1	0.212	202	762	1754
10	Mobile	T1	page	3	a	10_page_3_T1	0.353	193	863	1770
10	Mobile	T1	prépare	1	A	10_prépare_1_T1	0.167	224	611	1105
10	Mobile	T1	prépare	2	A	10_prépare_2_T1	0.207	216	642	953
10	Mobile	T1	prépare	3	A	10_prépare_3_T1	0.182	228	692	1132
10	Mobile	T1	pédale	1	a	10_pédale_1_T1	0.224	176	760	1570
10	Mobile	T1	pédale	2	a	10_pédale_2_T1	0.221	203	779	1340
10	Mobile	T1	pédale	3	a	10_pédale_3_T1	0.205	NA	839	1423
10	Mobile	T1	bloc	1	O	10_bloc_1_T1	0.12	176	533	1551
10	Mobile	T1	bloc	2	O	10_bloc_2_T1	0.151	205	611	1654
10	Mobile	T1	bloc	3	O	10_bloc_3_T1	0.201	188	566	1520
10	Mobile	T1	blogue	1	O	10_blogue_1_T1	0.184	177	530	1503
10	Mobile	T1	blogue	2	O	10_blogue_2_T1	0.212	216	528	1584
10	Mobile	T1	blogue	3	O	10_blogue_3_T1	0.253	201	563	1515
10	Mobile	T1	bosse	1	O	10_bosse_1_T1	0.165	185	547	1300
10	Mobile	T1	bosse	2	O	10_bosse_2_T1	0.139	211	628	1050
10	Mobile	T1	bosse	3	O	10_bosse_3_T1	0.194	189	568	1372
10	Mobile	T1	pomme	1	O	10_pomme_1_T1	0.138	179	551	1042
10	Mobile	T1	pomme	2	O	10_pomme_2_T1	0.119	209	644	1183
10	Mobile	T1	pomme	3	O	10_pomme_3_T1	0.142	205	609	1197
10	Mobile	T1	porc	1	O	10_porc_1_T1	0.227	94	618	1057
10	Mobile	T1	porc	2	O	10_porc_2_T1	0.25	208	620	870
10	Mobile	T1	porc	3	O	10_porc_3_T1	0.239	199	673	827
10	Mobile	T1	toge	1	O	10_toge_1_T1	0.286	167	497	1361
10	Mobile	T1	toge	2	O	10_toge_2_T1	0.263	213	622	1217
10	Mobile	T1	toge	3	O	10_toge_3_T1	0.342	199	569	1503
10	Mobile	T1	école	1	O	10_école_1_T1	0.222	175	530	1533
10	Mobile	T1	école	2	O	10_école_2_T1	0.262	204	617	1319
10	Mobile	T1	école	3	O	10_école_3_T1	0.266	190	587	1462
10	Mobile	T1	creuse	2	2	10_creuse_2_T1	0.259	213	454	2055
10	Mobile	T1	creuse	3	2	10_creuse_3_T1	0.301	199	375	1615
10	Mobile	T1	jeûne	1	2	10_jeûne_1_T1	0.224	183	552	1631
10	Mobile	T1	jeûne	2	2	10_jeûne_2_T1	0.209	207	638	2039
10	Mobile	T1	jeûne	3	2	10_jeûne_3_T1	0.288	192	659	1481
10	Mobile	T1	voeu	1	2	10_voeu_1_T1	0.188	196	386	1752
10	Mobile	T1	voeu	2	2	10_voeu_2_T1	0.162	207	417	1303
10	Mobile	T1	voeu	3	2	10_voeu_3_T1	0.139	213	441	1488
10	Mobile	T1	chétive	1	i	10_chétive_1_T1	0.14	NA	351	2781
10	Mobile	T1	chétive	2	i	10_chétive_2_T1	0.134	214	355	2983
10	Mobile	T1	chétive	3	i	10_chétive_3_T1	0.225	229	243	3117
10	Mobile	T1	désir	2	I	10_désir_2_T1	0.176	207	408	2301
10	Mobile	T1	désir	3	I	10_désir_3_T1	0.249	203	390	2279
10	Mobile	T1	figue	1	I	10_figue_1_T1	0.155	218	440	2410
10	Mobile	T1	figue	2	I	10_figue_2_T1	0.141	215	432	2309
10	Mobile	T1	figue	3	I	10_figue_3_T1	0.201	204	395	2297
10	Mobile	T1	friche	1	I	10_friche_1_T1	0.086	233	396	2505
10	Mobile	T1	friche	2	I	10_friche_2_T1	0.106	219	461	2108
10	Mobile	T1	friche	3	I	10_friche_3_T1	0.121	215	437	2249
10	Mobile	T1	frime	1	I	10_frime_1_T1	0.124	186	571	2102
10	Mobile	T1	frime	2	I	10_frime_2_T1	0.122	230	598	2755
10	Mobile	T1	frime	3	I	10_frime_3_T1	0.103	208	580	2209
10	Mobile	T1	frite	1	I	10_frite_1_T1	0.085	227	435	2034
10	Mobile	T1	frite	2	I	10_frite_2_T1	0.085	218	477	2033
10	Mobile	T1	frite	3	I	10_frite_3_T1	0.104	248	437	2046
10	Mobile	T1	pile	1	I	10_pile_1_T1	0.141	192	491	2396
10	Mobile	T1	pile	2	I	10_pile_2_T1	0.172	210	527	2098
10	Mobile	T1	pile	3	I	10_pile_3_T1	0.151	215	420	2327
10	Mobile	T1	vie	2	i	10_vie_2_T1	0.131	203	240	3146
10	Mobile	T1	vie	3	i	10_vie_3_T1	0.127	204	273	2342
10	Mobile	T1	aube	1	o	10_aube_1_T1	0.18	174	451	759
10	Mobile	T1	aube	2	o	10_aube_2_T1	0.234	207	532	809
10	Mobile	T1	aube	3	o	10_aube_3_T1	0.224	209	442	812
10	Mobile	T1	chose	1	o	10_chose_1_T1	0.236	258	323	1087
10	Mobile	T1	chose	2	o	10_chose_2_T1	0.217	214	459	881
10	Mobile	T1	chose	3	o	10_chose_3_T1	0.343	197	317	608
10	Mobile	T1	drôle	1	o	10_drôle_1_T1	0.209	94	473	762
[truncated: 5,929 more rows]
